# Supplementary material for: Case report: Sacral agenesis in two boxer dogs: clinical presentation, diagnostic investigations, and outcome
Source: Front Vet Sci. 2023 May 25;10:1201484. doi: 10.3389/fvets.2023.1201484 (PMC10248164; doi:10.3389/fvets.2023.1201484)
Supplement: Supplementary file 2 [file Table_2.xlsx]

## Sheet: Private homozygous variants
Table S2. Private variants in the sequenced dog affected with sacral dysgenesis. Private variants were obtained by filtering all variants that were present at least once in 924 control genomes. This resulted in 567 homozygous private variants for the affected dog. Please note that variants are listed multiple times, if they have predicted effects on more than one transcript.
#CHROM	POS	REF	ALT	FILTER	EFFECT	IMPACT	GENE	GENEID	FEATURE	FEATUREID	BIOTYPE	RANK	HGVS_C	HGVS_P
chr1	12378769	A	T	PASS	intergenic_region	MODIFIER	CDH7-LOC119870704	CDH7-LOC119870704	intergenic_region	CDH7_3-LOC119870704_3		-1	n.12378769A>T
chr1	12378779	G	A	PASS	intergenic_region	MODIFIER	CDH7-LOC119870704	CDH7-LOC119870704	intergenic_region	CDH7_3-LOC119870704_3		-1	n.12378779G>A
chr1	28317146	C	T	PASS	intron_variant	MODIFIER	AHI1	AHI1	transcript	XM_038526071.1	protein_coding	21	c.3056-5623G>A
chr1	28317146	C	T	PASS	intron_variant	MODIFIER	AHI1	AHI1	transcript	XR_005353529.1	pseudogene	21	n.3353-5623G>A
chr1	28317146	C	T	PASS	intron_variant	MODIFIER	AHI1	AHI1	transcript	XM_038526073.1	protein_coding	21	c.3056-5623G>A
chr1	28317146	C	T	PASS	intron_variant	MODIFIER	AHI1	AHI1	transcript	XM_038526079.1	protein_coding	21	c.3056-5623G>A
chr1	28317146	C	T	PASS	intron_variant	MODIFIER	AHI1	AHI1	transcript	XM_038526080.1	protein_coding	22	c.3056-5623G>A
chr1	28317146	C	T	PASS	intron_variant	MODIFIER	AHI1	AHI1	transcript	XM_038526074.1	protein_coding	21	c.3056-5623G>A
chr1	28317146	C	T	PASS	intron_variant	MODIFIER	AHI1	AHI1	transcript	XM_038526075.1	protein_coding	21	c.3056-5623G>A
chr1	28317146	C	T	PASS	intron_variant	MODIFIER	AHI1	AHI1	transcript	XM_038526076.1	protein_coding	22	c.3056-5623G>A
chr1	28317146	C	T	PASS	intron_variant	MODIFIER	AHI1	AHI1	transcript	XM_038526081.1	protein_coding	21	c.3056-5623G>A
chr1	28317146	C	T	PASS	intron_variant	MODIFIER	AHI1	AHI1	transcript	XR_005353532.1	pseudogene	21	n.3354-5623G>A
chr1	28317146	C	T	PASS	intron_variant	MODIFIER	AHI1	AHI1	transcript	XM_038526082.1	protein_coding	20	c.3029-5623G>A
chr1	28317146	C	T	PASS	intron_variant	MODIFIER	AHI1	AHI1	transcript	XM_038526072.1	protein_coding	21	c.3056-5623G>A
chr1	28317146	C	T	PASS	intron_variant	MODIFIER	AHI1	AHI1	transcript	XM_038526077.1	protein_coding	21	c.3056-5623G>A
chr1	28317146	C	T	PASS	intron_variant	MODIFIER	AHI1	AHI1	transcript	XM_038526078.1	protein_coding	22	c.3056-5623G>A
chr1	28317146	C	T	PASS	intron_variant	MODIFIER	AHI1	AHI1	transcript	XM_038526086.1	protein_coding	21	c.3056-5623G>A
chr1	28317146	C	T	PASS	intron_variant	MODIFIER	AHI1	AHI1	transcript	XM_038526085.1	protein_coding	21	c.3056-5623G>A
chr1	32721878	C	CAGAAGATTTTTAATATATTAA	PASS	intergenic_region	MODIFIER	LOC111090654-LOC611622	LOC111090654-LOC611622	intergenic_region	LOC111090654_3-LOC611622_3		-1	n.32721878_32721879insAGAAGATTTTTAATATATTAA
chr1	34829662	A	T	PASS	upstream_gene_variant	MODIFIER	LOC111090656	LOC111090656	transcript	XR_005353067.1	pseudogene	-1	n.-3638A>T
chr1	34829662	A	T	PASS	intergenic_region	MODIFIER	LOC100856282-LOC111090656	LOC100856282-LOC111090656	intergenic_region	LOC100856282_3-LOC111090656_3		-1	n.34829662A>T
chr1	37944704	C	A	PASS	upstream_gene_variant	MODIFIER	LOC111095623	LOC111095623	transcript	XR_005353638.1	pseudogene	-1	n.-1389G>T
chr1	37944704	C	A	PASS	upstream_gene_variant	MODIFIER	RAB32	RAB32	transcript	XM_038526277.1	protein_coding	-1	c.-457C>A
chr1	37944704	C	A	PASS	upstream_gene_variant	MODIFIER	LOC111095623	LOC111095623	transcript	XR_005353641.1	pseudogene	-1	n.-1389G>T
chr1	37944704	C	A	PASS	upstream_gene_variant	MODIFIER	LOC111095623	LOC111095623	transcript	XR_005353639.1	pseudogene	-1	n.-1389G>T
chr1	37944704	C	A	PASS	upstream_gene_variant	MODIFIER	LOC111095623	LOC111095623	transcript	XR_005353640.1	pseudogene	-1	n.-578G>T
chr1	37944704	C	A	PASS	intron_variant	MODIFIER	LOC111095623	LOC111095623	transcript	XR_005353642.1	pseudogene	1	n.58+1153G>T
chr1	40925758	A	G	PASS	intergenic_region	MODIFIER	LOC119875903-LOC119875904	LOC119875903-LOC119875904	intergenic_region	LOC119875903-LOC119875904		-1	n.40925758A>G
chr1	42677204	A	T	PASS	intron_variant	MODIFIER	ESR1	ESR1	transcript	NM_001286958.1_3	protein_coding	5	c.1100-19401A>T
chr1	86405147	G	C	PASS	intergenic_region	MODIFIER	LOC102153343-C1H9orf85	LOC102153343-C1H9orf85	intergenic_region	LOC102153343_3-C1H9orf85_3		-1	n.86405147G>C
chr1	111617256	C	G	PASS	intron_variant	MODIFIER	ZNF285	ZNF285	transcript	XM_038528638.1	protein_coding	1	c.-43-5634C>G
chr1	111617256	C	G	PASS	intron_variant	MODIFIER	ZNF285	ZNF285	transcript	XM_038528640.1	protein_coding	1	c.-43-5634C>G
chr1	111617256	C	G	PASS	intron_variant	MODIFIER	ZNF285	ZNF285	transcript	XM_038528639.1	protein_coding	1	c.-43-5634C>G
chr1	114230054	G	GAGAC	PASS	intron_variant	MODIFIER	LOC119868512	LOC119868512	transcript	XR_005354635.1	pseudogene	1	n.228-6199_228-6198insAGAC
chr1	114230054	G	GAGAC	PASS	intron_variant	MODIFIER	LOC119868512	LOC119868512	transcript	XR_005354636.1	pseudogene	1	n.228-6199_228-6198insAGAC
chr1	121202431	AG	A	PASS	intergenic_region	MODIFIER	LOC111090841-LOC102152485	LOC111090841-LOC102152485	intergenic_region	LOC111090841_3-LOC102152485_3		-1	n.121202432delG
chr2	23606607	TGCGCGCTCACCCCCGCCCGC	T	PASS	upstream_gene_variant	MODIFIER	PROSER2	PROSER2	transcript	XM_038530133.1	protein_coding	-1	c.-543_-524delGCGGGCGGGGGTGAGCGCGC
chr2	23606607	TGCGCGCTCACCCCCGCCCGC	T	PASS	upstream_gene_variant	MODIFIER	PROSER2	PROSER2	transcript	XM_038530137.1	protein_coding	-1	c.-626_-607delGCGGGCGGGGGTGAGCGCGC
chr2	23606607	TGCGCGCTCACCCCCGCCCGC	T	PASS	upstream_gene_variant	MODIFIER	PROSER2	PROSER2	transcript	XM_038530134.1	protein_coding	-1	c.-752_-733delGCGGGCGGGGGTGAGCGCGC
chr2	23606607	TGCGCGCTCACCCCCGCCCGC	T	PASS	upstream_gene_variant	MODIFIER	PROSER2	PROSER2	transcript	XM_038530135.1	protein_coding	-1	c.-340_-321delGCGGGCGGGGGTGAGCGCGC
chr2	23606607	TGCGCGCTCACCCCCGCCCGC	T	PASS	intergenic_region	MODIFIER	PROSER2-ECHDC3	PROSER2-ECHDC3	intergenic_region	PROSER2_3-ECHDC3_3		-1	n.23606608_23606627delGCGCGCTCACCCCCGCCCGC
chr2	26033769	TGAACCCACC	T	PASS	intergenic_region	MODIFIER	LOC119876106-LOC119870627	LOC119876106-LOC119870627	intergenic_region	LOC119876106-LOC119870627_3		-1	n.26033770_26033778delGAACCCACC
chr2	26033783	G	T	VQSRTrancheSNP99.90to100.00	intergenic_region	MODIFIER	LOC119876106-LOC119870627	LOC119876106-LOC119870627	intergenic_region	LOC119876106-LOC119870627_3		-1	n.26033783G>T
chr2	26033785	C	T	VQSRTrancheSNP99.90to100.00	intergenic_region	MODIFIER	LOC119876106-LOC119870627	LOC119876106-LOC119870627	intergenic_region	LOC119876106-LOC119870627_3		-1	n.26033785C>T
chr2	26033786	A	T	VQSRTrancheSNP99.90to100.00	intergenic_region	MODIFIER	LOC119876106-LOC119870627	LOC119876106-LOC119870627	intergenic_region	LOC119876106-LOC119870627_3		-1	n.26033786A>T
chr2	41318655	T	C	PASS	downstream_gene_variant	MODIFIER	SCGB3A2	SCGB3A2	transcript	XM_038529579.1	protein_coding	-1	c.*4123T>C
chr2	41318655	T	C	PASS	downstream_gene_variant	MODIFIER	C2H5orf46	C2H5orf46	transcript	XM_038529619.1	protein_coding	-1	c.*3568A>G
chr2	41318655	T	C	PASS	intergenic_region	MODIFIER	SCGB3A2-C2H5orf46	SCGB3A2-C2H5orf46	intergenic_region	SCGB3A2_3-C2H5orf46_3		-1	n.41318655T>C
chr2	42422384	C	T	PASS	intron_variant	MODIFIER	IL6ST	IL6ST	transcript	NM_001287021.1_3	protein_coding	1	c.-17+4469G>A
chr2	44063350	T	TTTCTTTCTTTCTTTCTTTCTTTCTTTCTTTCTTTCTTTCTTTCTTTCTTTC	PASS	downstream_gene_variant	MODIFIER	LOC106557902	LOC106557902	transcript	XR_005355540.1	pseudogene	-1	n.*1936_*1937insTTCTTTCTTTCTTTCTTTCTTTCTTTCTTTCTTTCTTTCTTTCTTTCTTTC
chr2	44063350	T	TTTCTTTCTTTCTTTCTTTCTTTCTTTCTTTCTTTCTTTCTTTCTTTCTTTC	PASS	downstream_gene_variant	MODIFIER	LOC106557902	LOC106557902	transcript	XR_005355537.1	pseudogene	-1	n.*1952_*1953insTTCTTTCTTTCTTTCTTTCTTTCTTTCTTTCTTTCTTTCTTTCTTTCTTTC
chr2	44063350	T	TTTCTTTCTTTCTTTCTTTCTTTCTTTCTTTCTTTCTTTCTTTCTTTCTTTC	PASS	downstream_gene_variant	MODIFIER	LOC106557902	LOC106557902	transcript	XR_005355538.1	pseudogene	-1	n.*1946_*1947insTTCTTTCTTTCTTTCTTTCTTTCTTTCTTTCTTTCTTTCTTTCTTTCTTTC
chr2	44063350	T	TTTCTTTCTTTCTTTCTTTCTTTCTTTCTTTCTTTCTTTCTTTCTTTCTTTC	PASS	downstream_gene_variant	MODIFIER	LOC106557902	LOC106557902	transcript	XR_005355536.1	pseudogene	-1	n.*1942_*1943insTTCTTTCTTTCTTTCTTTCTTTCTTTCTTTCTTTCTTTCTTTCTTTCTTTC
chr2	44063350	T	TTTCTTTCTTTCTTTCTTTCTTTCTTTCTTTCTTTCTTTCTTTCTTTCTTTC	PASS	downstream_gene_variant	MODIFIER	LOC106557902	LOC106557902	transcript	XR_005355541.1	pseudogene	-1	n.*1941_*1942insTTCTTTCTTTCTTTCTTTCTTTCTTTCTTTCTTTCTTTCTTTCTTTCTTTC
chr2	44063350	T	TTTCTTTCTTTCTTTCTTTCTTTCTTTCTTTCTTTCTTTCTTTCTTTCTTTC	PASS	downstream_gene_variant	MODIFIER	LOC106557902	LOC106557902	transcript	XR_005355539.1	pseudogene	-1	n.*1934_*1935insTTCTTTCTTTCTTTCTTTCTTTCTTTCTTTCTTTCTTTCTTTCTTTCTTTC
chr2	44063350	T	TTTCTTTCTTTCTTTCTTTCTTTCTTTCTTTCTTTCTTTCTTTCTTTCTTTC	PASS	intergenic_region	MODIFIER	LOC106557902-LOC111094651	LOC106557902-LOC111094651	intergenic_region	LOC106557902_3-LOC111094651_3		-1	n.44063350_44063351insTTCTTTCTTTCTTTCTTTCTTTCTTTCTTTCTTTCTTTCTTTCTTTCTTTC
chr2	54498891	G	T	PASS	downstream_gene_variant	MODIFIER	MRPS27	MRPS27	transcript	XM_038530805.1	protein_coding	-1	c.*1442C>A
chr2	54498891	G	T	PASS	downstream_gene_variant	MODIFIER	MRPS27	MRPS27	transcript	XM_038530808.1	protein_coding	-1	c.*1442C>A
chr2	54498891	G	T	PASS	downstream_gene_variant	MODIFIER	MRPS27	MRPS27	transcript	XM_038530807.1	protein_coding	-1	c.*1442C>A
chr2	54498891	G	T	PASS	downstream_gene_variant	MODIFIER	MRPS27	MRPS27	transcript	XM_038530806.1	protein_coding	-1	c.*1442C>A
chr2	54498891	G	T	PASS	intergenic_region	MODIFIER	MAP1B-MRPS27	MAP1B-MRPS27	intergenic_region	MAP1B_3-MRPS27_3		-1	n.54498891G>T
chr2	79099673	GCGCGGGGGCGGGGCCCGGCGCTGCGGGC	G	PASS	upstream_gene_variant	MODIFIER	IFFO2	IFFO2	transcript	XM_038531812.1	protein_coding	-1	c.-503_-476delCGCGGGGGCGGGGCCCGGCGCTGCGGGC
chr2	79099673	GCGCGGGGGCGGGGCCCGGCGCTGCGGGC	G	PASS	intergenic_region	MODIFIER	LOC119870470-IFFO2	LOC119870470-IFFO2	intergenic_region	LOC119870470_3-IFFO2_3		-1	n.79099674_79099701delCGCGGGGGCGGGGCCCGGCGCTGCGGGC
chr3	9776767	G	A	PASS	intron_variant	MODIFIER	ST8SIA4	ST8SIA4	transcript	XM_038532244.1	protein_coding	4	c.797+16724G>A
chr3	9776767	G	A	PASS	intron_variant	MODIFIER	LOC111095118	LOC111095118	transcript	XR_005356614.1	pseudogene	5	n.2320-3629C>T
chr3	11298929	TG	T	PASS	intergenic_region	MODIFIER	LOC119871395-CHD1	LOC119871395-CHD1	intergenic_region	LOC119871395_3-CHD1_3		-1	n.11298930delG
chr3	11971242	G	A	PASS	intergenic_region	MODIFIER	LOC119871074-LOC100687310	LOC119871074-LOC100687310	intergenic_region	LOC119871074_3-LOC100687310_3		-1	n.11971242G>A
chr3	14421691	A	AT	PASS	intron_variant	MODIFIER	MCTP1	MCTP1	transcript	XM_038532320.1	protein_coding	1	c.610-108939_610-108938insT
chr3	15353176	G	GAA	PASS	intron_variant	MODIFIER	FAM172A	FAM172A	transcript	XM_038532329.1	protein_coding	1	c.-18-9161_-18-9160insAA
chr3	15353176	G	GAA	PASS	intron_variant	MODIFIER	FAM172A	FAM172A	transcript	XM_038532335.1	protein_coding	1	c.-32-18605_-32-18604insAA
chr3	15353176	G	GAA	PASS	intron_variant	MODIFIER	FAM172A	FAM172A	transcript	XM_038532334.1	protein_coding	1	c.-32-18605_-32-18604insAA
chr3	15353176	G	GAA	PASS	intron_variant	MODIFIER	FAM172A	FAM172A	transcript	XM_038532337.1	protein_coding	1	c.-32-18605_-32-18604insAA
chr3	15353176	G	GAA	PASS	intron_variant	MODIFIER	FAM172A	FAM172A	transcript	XM_038532333.1	protein_coding	1	c.-32-18605_-32-18604insAA
chr3	15353176	G	GAA	PASS	intron_variant	MODIFIER	FAM172A	FAM172A	transcript	XM_038532338.1	protein_coding	1	c.-32-18605_-32-18604insAA
chr3	15353176	G	GAA	PASS	intron_variant	MODIFIER	FAM172A	FAM172A	transcript	XM_038532328.1	protein_coding	1	c.-32-18605_-32-18604insAA
chr3	15353176	G	GAA	PASS	intron_variant	MODIFIER	FAM172A	FAM172A	transcript	XM_038532336.1	protein_coding	1	c.-32-18605_-32-18604insAA
chr3	15353176	G	GAA	PASS	intron_variant	MODIFIER	FAM172A	FAM172A	transcript	XM_038532332.1	protein_coding	2	c.65-18605_65-18604insAA
chr3	15353176	G	GAA	PASS	intron_variant	MODIFIER	FAM172A	FAM172A	transcript	XM_038532331.1	protein_coding	2	c.-19+6434_-19+6435insAA
chr3	15353176	G	GAA	PASS	intron_variant	MODIFIER	FAM172A	FAM172A	transcript	XM_038532330.1	protein_coding	1	c.-18-9161_-18-9160insAA
chr3	16159876	T	G	PASS	intron_variant	MODIFIER	LOC102151391	LOC102151391	transcript	XR_005356690.1	pseudogene	1	n.190-17807T>G
chr3	16159876	T	G	PASS	intron_variant	MODIFIER	LOC102151391	LOC102151391	transcript	XR_005356691.1	pseudogene	1	n.189+28900T>G
chr3	83670517	G	A	PASS	intergenic_region	MODIFIER	LOC119871329-LOC111095304	LOC119871329-LOC111095304	intergenic_region	LOC119871329_3-LOC111095304_3		-1	n.83670517G>A
chr3	83670552	G	GT	PASS	intergenic_region	MODIFIER	LOC119871329-LOC111095304	LOC119871329-LOC111095304	intergenic_region	LOC119871329_3-LOC111095304_3		-1	n.83670552_83670553insT
chr3	86674418	A	G	PASS	upstream_gene_variant	MODIFIER	LOC102155363	LOC102155363	transcript	XR_005357376.1	pseudogene	-1	n.-54T>C
chr3	86674418	A	G	PASS	upstream_gene_variant	MODIFIER	LOC102155363	LOC102155363	transcript	XR_005357375.1	pseudogene	-1	n.-54T>C
chr3	86674418	A	G	PASS	intron_variant	MODIFIER	PPARGC1A	PPARGC1A	transcript	XM_038533566.1	protein_coding	2	c.69+91557A>G
chr3	86674418	A	G	PASS	intron_variant	MODIFIER	PPARGC1A	PPARGC1A	transcript	XM_038533568.1	protein_coding	2	c.69+91557A>G
chr3	86674418	A	G	PASS	intron_variant	MODIFIER	PPARGC1A	PPARGC1A	transcript	XM_038533573.1	protein_coding	2	c.19-113526A>G
chr3	86674418	A	G	PASS	intron_variant	MODIFIER	PPARGC1A	PPARGC1A	transcript	XM_038533567.1	protein_coding	3	c.69+91557A>G
chr3	86674418	A	G	PASS	intron_variant	MODIFIER	PPARGC1A	PPARGC1A	transcript	XM_038533570.1	protein_coding	2	c.69+91557A>G
chr3	86674418	A	G	PASS	intron_variant	MODIFIER	PPARGC1A	PPARGC1A	transcript	XM_038533569.1	protein_coding	2	c.69+91557A>G
chr3	91930157	T	C	PASS	upstream_gene_variant	MODIFIER	NCAPG	NCAPG	transcript	XM_038533608.1	protein_coding	-1	c.-636A>G
chr3	91930157	T	C	PASS	upstream_gene_variant	MODIFIER	DCAF16	DCAF16	transcript	XM_038533615.1	protein_coding	-1	c.-1092T>C
chr3	91930157	T	C	PASS	intron_variant	MODIFIER	DCAF16	DCAF16	transcript	XM_038533612.1	protein_coding	1	c.-605+249T>C
chr3	91930157	T	C	PASS	intron_variant	MODIFIER	DCAF16	DCAF16	transcript	XM_038533613.1	protein_coding	1	c.-620+249T>C
chr3	91930157	T	C	PASS	intron_variant	MODIFIER	DCAF16	DCAF16	transcript	XM_038533614.1	protein_coding	1	c.-704+249T>C
chr3	91930157	T	C	PASS	intron_variant	MODIFIER	DCAF16	DCAF16	transcript	XR_005357410.1	pseudogene	1	n.113+249T>C
chr4	398298	G	A	PASS	upstream_gene_variant	MODIFIER	IFIT3	IFIT3	transcript	XM_038533776.1	protein_coding	-1	c.-4267G>A
chr4	398298	G	A	PASS	intergenic_region	MODIFIER	IFIT2-IFIT3	IFIT2-IFIT3	intergenic_region	IFIT2_3-IFIT3_3		-1	n.398298G>A
chr4	1314334	C	T	PASS	intron_variant	MODIFIER	CHRM3	CHRM3	transcript	XM_038533797.1	protein_coding	1	c.-703+63378G>A
chr4	1314334	C	T	PASS	intron_variant	MODIFIER	CHRM3	CHRM3	transcript	XM_038533798.1	protein_coding	1	c.-506+63378G>A
chr4	1314334	C	T	PASS	intron_variant	MODIFIER	CHRM3	CHRM3	transcript	XM_038533799.1	protein_coding	1	c.-596+63378G>A
chr4	1314334	C	T	PASS	intron_variant	MODIFIER	CHRM3	CHRM3	transcript	XM_038533800.1	protein_coding	1	c.-296+63378G>A
chr4	1314334	C	T	PASS	intron_variant	MODIFIER	CHRM3	CHRM3	transcript	XM_038533801.1	protein_coding	1	c.-428+63378G>A
chr4	1314334	C	T	PASS	intron_variant	MODIFIER	CHRM3	CHRM3	transcript	XM_038533802.1	protein_coding	1	c.-399+63378G>A
chr4	1314334	C	T	PASS	intron_variant	MODIFIER	CHRM3	CHRM3	transcript	XM_038533803.1	protein_coding	1	c.-493+63378G>A
chr4	1314334	C	T	PASS	intron_variant	MODIFIER	CHRM3	CHRM3	transcript	XM_038533804.1	protein_coding	1	c.-325+63378G>A
chr4	1556139	AGTGATCTG	A	PASS	intergenic_region	MODIFIER	LOC100855447-LOC111095680	LOC100855447-LOC111095680	intergenic_region	LOC100855447_3-LOC111095680_3		-1	n.1556140_1556147delGTGATCTG
chr4	1994103	C	CCT	PASS	intergenic_region	MODIFIER	LOC119871430-LOC100686897	LOC119871430-LOC100686897	intergenic_region	LOC119871430_3-LOC100686897_3		-1	n.1994103_1994104insCT
chr4	3151692	C	G	PASS	intron_variant	MODIFIER	RYR2	RYR2	transcript	XM_038533814.1	protein_coding	8	c.577-838G>C
chr4	3151692	C	G	PASS	intron_variant	MODIFIER	RYR2	RYR2	transcript	XM_038533815.1	protein_coding	7	c.556-838G>C
chr4	3151692	C	G	PASS	intron_variant	MODIFIER	RYR2	RYR2	transcript	XM_038533816.1	protein_coding	8	c.577-838G>C
chr4	3151692	C	G	PASS	intron_variant	MODIFIER	RYR2	RYR2	transcript	XM_038533817.1	protein_coding	8	c.577-838G>C
chr4	3151692	C	G	PASS	intron_variant	MODIFIER	RYR2	RYR2	transcript	XM_038533818.1	protein_coding	8	c.577-838G>C
chr4	3702600	AC	A	PASS	upstream_gene_variant	MODIFIER	MTR	MTR	transcript	XM_038533819.1	protein_coding	-1	c.-3468delG
chr4	3702600	AC	A	PASS	upstream_gene_variant	MODIFIER	MTR	MTR	transcript	XM_038533821.1	protein_coding	-1	c.-4239delG
chr4	3702600	AC	A	PASS	upstream_gene_variant	MODIFIER	MTR	MTR	transcript	XM_038533824.1	protein_coding	-1	c.-3601delG
chr4	3702600	AC	A	PASS	upstream_gene_variant	MODIFIER	MTR	MTR	transcript	XM_038533820.1	protein_coding	-1	c.-3468delG
chr4	3702600	AC	A	PASS	upstream_gene_variant	MODIFIER	MTR	MTR	transcript	XM_038533822.1	protein_coding	-1	c.-3468delG
chr4	3702600	AC	A	PASS	upstream_gene_variant	MODIFIER	MTR	MTR	transcript	XM_038533823.1	protein_coding	-1	c.-3468delG
chr4	3702600	AC	A	PASS	intergenic_region	MODIFIER	MTR-LOC106558660	MTR-LOC106558660	intergenic_region	MTR_3-LOC106558660_3		-1	n.3702601delC
chr4	5416146	G	A	PASS	intron_variant	MODIFIER	LOC102155344	LOC102155344	transcript	XR_005357756.1	pseudogene	2	n.292-2680G>A
chr4	5416146	G	A	PASS	intron_variant	MODIFIER	LOC102155344	LOC102155344	transcript	XR_005357757.1	pseudogene	2	n.288-2680G>A
chr4	5416146	G	A	PASS	intron_variant	MODIFIER	LOC102155344	LOC102155344	transcript	XR_005357758.1	pseudogene	2	n.287-2680G>A
chr4	5416146	G	A	PASS	intron_variant	MODIFIER	LOC102155344	LOC102155344	transcript	XR_005357759.1	pseudogene	2	n.287-2680G>A
chr4	5416146	G	A	PASS	intron_variant	MODIFIER	LOC102155344	LOC102155344	transcript	XR_005357755.1	pseudogene	2	n.284-2680G>A
chr4	5416146	G	A	PASS	intron_variant	MODIFIER	LOC102155344	LOC102155344	transcript	XR_005357754.1	pseudogene	2	n.283-2680G>A
chr4	5512575	A	AT	PASS	downstream_gene_variant	MODIFIER	LOC119871435	LOC119871435	transcript	XR_005357766.1	pseudogene	-1	n.*2136_*2137insA
chr4	5512575	A	AT	PASS	intron_variant	MODIFIER	LOC119871435	LOC119871435	transcript	XR_005357765.1	pseudogene	2	n.408-1744_408-1743insA
chr4	6025476	C	G	PASS	intron_variant	MODIFIER	SLC35F3	SLC35F3	transcript	XM_038533881.1	protein_coding	2	c.284-21464G>C
chr4	6025476	C	G	PASS	intron_variant	MODIFIER	LOC102155728	LOC102155728	transcript	XR_005357775.1	pseudogene	2	n.1197+646G>C
chr4	6025476	C	G	PASS	intron_variant	MODIFIER	SLC35F3	SLC35F3	transcript	XM_038533882.1	protein_coding	2	c.120-21464G>C
chr4	6025476	C	G	PASS	intron_variant	MODIFIER	LOC102155728	LOC102155728	transcript	XR_005357773.1	pseudogene	2	n.1190+646G>C
chr4	6025476	C	G	PASS	intron_variant	MODIFIER	LOC102155728	LOC102155728	transcript	XR_005357772.1	pseudogene	2	n.708+646G>C
chr4	6025476	C	G	PASS	intron_variant	MODIFIER	LOC102155728	LOC102155728	transcript	XR_005357776.1	pseudogene	3	n.832+646G>C
chr4	6025476	C	G	PASS	intron_variant	MODIFIER	LOC102155728	LOC102155728	transcript	XR_005357777.1	pseudogene	3	n.839+646G>C
chr4	6025476	C	G	PASS	intron_variant	MODIFIER	LOC102155728	LOC102155728	transcript	XR_005357774.1	pseudogene	3	n.362+646G>C
chr4	28829203	GC	G	PASS	intron_variant	MODIFIER	LOC102154968	LOC102154968	transcript	XR_005358015.1	pseudogene	2	n.684-5386delC
chr4	29151421	G	A	PASS	intron_variant	MODIFIER	LOC106558710	LOC106558710	transcript	XR_005358018.1	pseudogene	1	n.134+6255C>T
chr4	29151421	G	A	PASS	intron_variant	MODIFIER	LOC106558710	LOC106558710	transcript	XR_005358021.1	pseudogene	3	n.359+3264C>T
chr4	29151421	G	A	PASS	intron_variant	MODIFIER	LOC106558710	LOC106558710	transcript	XR_005358022.1	pseudogene	3	n.359+3264C>T
chr4	29151421	G	A	PASS	intron_variant	MODIFIER	LOC106558710	LOC106558710	transcript	XR_005358023.1	pseudogene	3	n.360-1447C>T
chr4	29151421	G	A	PASS	intron_variant	MODIFIER	LOC106558710	LOC106558710	transcript	XR_005358024.1	pseudogene	3	n.360-1447C>T
chr4	29151421	G	A	PASS	intron_variant	MODIFIER	LOC106558710	LOC106558710	transcript	XR_005358017.1	pseudogene	1	n.134+6255C>T
chr4	29151421	G	A	PASS	intron_variant	MODIFIER	LOC106558710	LOC106558710	transcript	XR_005358019.1	pseudogene	1	n.134+6255C>T
chr4	29151421	G	A	PASS	intron_variant	MODIFIER	LOC106558710	LOC106558710	transcript	XR_005358020.1	pseudogene	1	n.134+6255C>T
chr4	29151421	G	A	PASS	intron_variant	MODIFIER	LOC106558710	LOC106558710	transcript	XR_005358025.1	pseudogene	1	n.134+6255C>T
chr4	29151421	G	A	PASS	intron_variant	MODIFIER	LOC106558710	LOC106558710	transcript	XR_005358026.1	pseudogene	1	n.134+6255C>T
chr4	54886479	G	T	PASS	intron_variant	MODIFIER	SGCD	SGCD	transcript	XM_038534931.1	protein_coding	1	c.-155+170472C>A
chr4	55504444	C	T	PASS	intergenic_region	MODIFIER	SGCD-LOC119871642	SGCD-LOC119871642	intergenic_region	SGCD_3-LOC119871642_3		-1	n.55504444C>T
chr4	56326709	C	A	PASS	intron_variant	MODIFIER	GALNT10	GALNT10	transcript	XM_038534954.1	protein_coding	1	c.159+30597G>T
chr4	56326709	C	A	PASS	intron_variant	MODIFIER	GALNT10	GALNT10	transcript	XR_005358374.1	pseudogene	1	n.159+30597G>T
chr4	56326709	C	A	PASS	intron_variant	MODIFIER	GALNT10	GALNT10	transcript	XR_005358375.1	pseudogene	1	n.159+30597G>T
chr4	56326709	C	A	PASS	intron_variant	MODIFIER	GALNT10	GALNT10	transcript	XR_005358376.1	pseudogene	1	n.159+30597G>T
chr4	56326709	C	A	PASS	intron_variant	MODIFIER	GALNT10	GALNT10	transcript	XR_005358377.1	pseudogene	1	n.159+30597G>T
chr4	56326709	C	A	PASS	intron_variant	MODIFIER	GALNT10	GALNT10	transcript	XR_005358378.1	pseudogene	1	n.159+30597G>T
chr4	56326709	C	A	PASS	intron_variant	MODIFIER	GALNT10	GALNT10	transcript	XR_005358379.1	pseudogene	1	n.159+30597G>T
chr4	57463652	C	G	PASS	intron_variant	MODIFIER	LOC111095581	LOC111095581	transcript	XR_005358387.1	pseudogene	5	n.833-2045G>C
chr4	57463652	C	G	PASS	intron_variant	MODIFIER	LOC111095581	LOC111095581	transcript	XR_005358388.1	pseudogene	4	n.514-2045G>C
chr4	65743146	T	C	PASS	intron_variant	MODIFIER	HCN1	HCN1	transcript	XM_038535146.1	protein_coding	1	c.405-7427T>C
chr4	65743154	T	G	PASS	intron_variant	MODIFIER	HCN1	HCN1	transcript	XM_038535146.1	protein_coding	1	c.405-7419T>G
chr4	77283806	T	G	PASS	intergenic_region	MODIFIER	LOC612647-TMEM125	LOC612647-TMEM125	intergenic_region	LOC612647_3-TMEM125_2		-1	n.77283806T>G
chr4	78732574	TCTCAAGCAGATTCATAAGCTGTGATCA	T	PASS	intergenic_region	MODIFIER	LOC111095754-LOC100684469	LOC111095754-LOC100684469	intergenic_region	LOC111095754_3-LOC100684469_3		-1	n.78732575_78732601delCTCAAGCAGATTCATAAGCTGTGATCA
chr4	79022772	C	CA	PASS	intergenic_region	MODIFIER	LOC119871687-LOC100855942	LOC119871687-LOC100855942	intergenic_region	LOC119871687_3-LOC100855942_3		-1	n.79022772_79022773insA
chr4	86089074	T	C	PASS	intron_variant	MODIFIER	CDH18	CDH18	transcript	XM_038535419.1	protein_coding	12	c.1630+3062T>C
chr4	86089074	T	C	PASS	intron_variant	MODIFIER	CDH18	CDH18	transcript	XM_038535427.1	protein_coding	12	c.1630+3062T>C
chr4	86089074	T	C	PASS	intron_variant	MODIFIER	CDH18	CDH18	transcript	XM_038535428.1	protein_coding	12	c.1630+3062T>C
chr4	86089074	T	C	PASS	intron_variant	MODIFIER	CDH18	CDH18	transcript	XM_038535420.1	protein_coding	13	c.1630+3062T>C
chr4	86089074	T	C	PASS	intron_variant	MODIFIER	CDH18	CDH18	transcript	XM_038535425.1	protein_coding	11	c.1462+3062T>C
chr4	86089074	T	C	PASS	intron_variant	MODIFIER	CDH18	CDH18	transcript	XM_038535421.1	protein_coding	12	c.1630+3062T>C
chr4	86089074	T	C	PASS	intron_variant	MODIFIER	CDH18	CDH18	transcript	XM_038535424.1	protein_coding	10	c.1630+3062T>C
chr4	86089074	T	C	PASS	intron_variant	MODIFIER	CDH18	CDH18	transcript	XM_038535422.1	protein_coding	10	c.1630+3062T>C
chr4	86089074	T	C	PASS	intron_variant	MODIFIER	CDH18	CDH18	transcript	XM_038535426.1	protein_coding	8	c.1156+3062T>C
chr4	87537304	C	A	PASS	intergenic_region	MODIFIER	LOC111095668-LOC111095670	LOC111095668-LOC111095670	intergenic_region	LOC111095668_3-LOC111095670_3		-1	n.87537304C>A
chr5	68806379	G	A	PASS	3_prime_UTR_variant	MODIFIER	SLC38A8	SLC38A8	transcript	XM_038538823.1	protein_coding	11	c.*19G>A
chr5	70795191	C	T	PASS	upstream_gene_variant	MODIFIER	PLCG2	PLCG2	transcript	XM_038538193.1	protein_coding	-1	c.-5313G>A
chr5	70795191	C	T	PASS	upstream_gene_variant	MODIFIER	PLCG2	PLCG2	transcript	XM_038538197.1	protein_coding	-1	c.-5310G>A
chr5	70795191	C	T	PASS	upstream_gene_variant	MODIFIER	PLCG2	PLCG2	transcript	XM_038538196.1	protein_coding	-1	c.-1841G>A
chr5	70795191	C	T	PASS	downstream_gene_variant	MODIFIER	LOC119871937	LOC119871937	transcript	XR_005360030.1	pseudogene	-1	n.*1069G>A
chr5	70795191	C	T	PASS	downstream_gene_variant	MODIFIER	LOC119871937	LOC119871937	transcript	XR_005360031.1	pseudogene	-1	n.*1069G>A
chr5	70795191	C	T	PASS	intron_variant	MODIFIER	LOC102154738	LOC102154738	transcript	XR_005360023.1	pseudogene	1	n.232-252C>T
chr5	70795191	C	T	PASS	intron_variant	MODIFIER	LOC102154738	LOC102154738	transcript	XR_005360024.1	pseudogene	1	n.231-252C>T
chr5	70795191	C	T	PASS	intron_variant	MODIFIER	LOC102154738	LOC102154738	transcript	XR_005360025.1	pseudogene	1	n.231-252C>T
chr5	86640565	G	A	PASS	intergenic_region	MODIFIER	LOC111096134-LOC102153075	LOC111096134-LOC102153075	intergenic_region	LOC111096134_3-LOC102153075_3		-1	n.86640565G>A
chr5	89115839	C	T	PASS	intergenic_region	MODIFIER	LOC111096138-LOC111096139	LOC111096138-LOC111096139	intergenic_region	LOC111096138_3-LOC111096139_3		-1	n.89115839C>T
chr6	1932723	GCA	G	PASS	intron_variant	MODIFIER	CALN1	CALN1	transcript	XM_038539012.1	protein_coding	5	c.502-42495_502-42494delCA
chr6	1932723	GCA	G	PASS	intron_variant	MODIFIER	CALN1	CALN1	transcript	XM_038539013.1	protein_coding	5	c.502-42495_502-42494delCA
chr6	1932723	GCA	G	PASS	intron_variant	MODIFIER	CALN1	CALN1	transcript	XM_038539021.1	protein_coding	6	c.576-42495_576-42494delCA
chr6	1932723	GCA	G	PASS	intron_variant	MODIFIER	CALN1	CALN1	transcript	XM_038539018.1	protein_coding	4	c.376-42495_376-42494delCA
chr6	1932723	GCA	G	PASS	intron_variant	MODIFIER	CALN1	CALN1	transcript	XM_038539019.1	protein_coding	4	c.376-42495_376-42494delCA
chr6	1932723	GCA	G	PASS	intron_variant	MODIFIER	CALN1	CALN1	transcript	XM_038539020.1	protein_coding	4	c.376-42495_376-42494delCA
chr6	1932723	GCA	G	PASS	intron_variant	MODIFIER	CALN1	CALN1	transcript	XM_038539015.1	protein_coding	4	c.376-42495_376-42494delCA
chr6	1932723	GCA	G	PASS	intron_variant	MODIFIER	CALN1	CALN1	transcript	XM_038539017.1	protein_coding	4	c.376-42495_376-42494delCA
chr6	1932723	GCA	G	PASS	intron_variant	MODIFIER	CALN1	CALN1	transcript	XM_038539016.1	protein_coding	4	c.376-42495_376-42494delCA
chr6	1932723	GCA	G	PASS	intron_variant	MODIFIER	CALN1	CALN1	transcript	XM_038539014.1	protein_coding	4	c.385-42495_385-42494delCA
chr6	1932727	TC	T	PASS	intron_variant	MODIFIER	CALN1	CALN1	transcript	XM_038539012.1	protein_coding	5	c.502-42491delC
chr6	1932727	TC	T	PASS	intron_variant	MODIFIER	CALN1	CALN1	transcript	XM_038539013.1	protein_coding	5	c.502-42491delC
chr6	1932727	TC	T	PASS	intron_variant	MODIFIER	CALN1	CALN1	transcript	XM_038539021.1	protein_coding	6	c.576-42491delC
chr6	1932727	TC	T	PASS	intron_variant	MODIFIER	CALN1	CALN1	transcript	XM_038539018.1	protein_coding	4	c.376-42491delC
chr6	1932727	TC	T	PASS	intron_variant	MODIFIER	CALN1	CALN1	transcript	XM_038539019.1	protein_coding	4	c.376-42491delC
chr6	1932727	TC	T	PASS	intron_variant	MODIFIER	CALN1	CALN1	transcript	XM_038539020.1	protein_coding	4	c.376-42491delC
chr6	1932727	TC	T	PASS	intron_variant	MODIFIER	CALN1	CALN1	transcript	XM_038539015.1	protein_coding	4	c.376-42491delC
chr6	1932727	TC	T	PASS	intron_variant	MODIFIER	CALN1	CALN1	transcript	XM_038539017.1	protein_coding	4	c.376-42491delC
chr6	1932727	TC	T	PASS	intron_variant	MODIFIER	CALN1	CALN1	transcript	XM_038539016.1	protein_coding	4	c.376-42491delC
chr6	1932727	TC	T	PASS	intron_variant	MODIFIER	CALN1	CALN1	transcript	XM_038539014.1	protein_coding	4	c.385-42491delC
chr6	1932730	G	C	PASS	intron_variant	MODIFIER	CALN1	CALN1	transcript	XM_038539012.1	protein_coding	5	c.502-42489G>C
chr6	1932730	G	C	PASS	intron_variant	MODIFIER	CALN1	CALN1	transcript	XM_038539013.1	protein_coding	5	c.502-42489G>C
chr6	1932730	G	C	PASS	intron_variant	MODIFIER	CALN1	CALN1	transcript	XM_038539021.1	protein_coding	6	c.576-42489G>C
chr6	1932730	G	C	PASS	intron_variant	MODIFIER	CALN1	CALN1	transcript	XM_038539018.1	protein_coding	4	c.376-42489G>C
chr6	1932730	G	C	PASS	intron_variant	MODIFIER	CALN1	CALN1	transcript	XM_038539019.1	protein_coding	4	c.376-42489G>C
chr6	1932730	G	C	PASS	intron_variant	MODIFIER	CALN1	CALN1	transcript	XM_038539020.1	protein_coding	4	c.376-42489G>C
chr6	1932730	G	C	PASS	intron_variant	MODIFIER	CALN1	CALN1	transcript	XM_038539015.1	protein_coding	4	c.376-42489G>C
chr6	1932730	G	C	PASS	intron_variant	MODIFIER	CALN1	CALN1	transcript	XM_038539017.1	protein_coding	4	c.376-42489G>C
chr6	1932730	G	C	PASS	intron_variant	MODIFIER	CALN1	CALN1	transcript	XM_038539016.1	protein_coding	4	c.376-42489G>C
chr6	1932730	G	C	PASS	intron_variant	MODIFIER	CALN1	CALN1	transcript	XM_038539014.1	protein_coding	4	c.385-42489G>C
chr6	36916940	C	T	PASS	3_prime_UTR_variant	MODIFIER	SMIM22	SMIM22	transcript	XM_038540496.1	protein_coding	4	c.*180G>A
chr6	36916940	C	T	PASS	downstream_gene_variant	MODIFIER	ROGDI	ROGDI	transcript	XM_038540491.1	protein_coding	-1	c.*818C>T
chr6	36916940	C	T	PASS	downstream_gene_variant	MODIFIER	ROGDI	ROGDI	transcript	XM_038540492.1	protein_coding	-1	c.*818C>T
chr6	36916940	C	T	PASS	downstream_gene_variant	MODIFIER	ROGDI	ROGDI	transcript	XM_038540493.1	protein_coding	-1	c.*818C>T
chr6	36916940	C	T	PASS	intron_variant	MODIFIER	SMIM22	SMIM22	transcript	XM_038540494.1	protein_coding	3	c.220-129G>A
chr6	36916940	C	T	PASS	intron_variant	MODIFIER	SMIM22	SMIM22	transcript	XM_038540495.1	protein_coding	4	c.220-129G>A
chr6	37071142	G	A	PASS	upstream_gene_variant	MODIFIER	MGRN1	MGRN1	transcript	XM_038540519.1	protein_coding	-1	c.-2507C>T
chr6	37071142	G	A	PASS	upstream_gene_variant	MODIFIER	UBALD1	UBALD1	transcript	XM_038540536.1	protein_coding	-1	c.-4312G>A
chr6	37071142	G	A	PASS	upstream_gene_variant	MODIFIER	MGRN1	MGRN1	transcript	XM_038540520.1	protein_coding	-1	c.-2507C>T
chr6	37071142	G	A	PASS	upstream_gene_variant	MODIFIER	MGRN1	MGRN1	transcript	XM_038540522.1	protein_coding	-1	c.-2507C>T
chr6	37071142	G	A	PASS	upstream_gene_variant	MODIFIER	MGRN1	MGRN1	transcript	XM_038540524.1	protein_coding	-1	c.-2507C>T
chr6	37071142	G	A	PASS	upstream_gene_variant	MODIFIER	MGRN1	MGRN1	transcript	XM_038540525.1	protein_coding	-1	c.-2507C>T
chr6	37071142	G	A	PASS	upstream_gene_variant	MODIFIER	MGRN1	MGRN1	transcript	XM_038540526.1	protein_coding	-1	c.-2507C>T
chr6	37071142	G	A	PASS	upstream_gene_variant	MODIFIER	MGRN1	MGRN1	transcript	XM_038540521.1	protein_coding	-1	c.-2507C>T
chr6	37071142	G	A	PASS	upstream_gene_variant	MODIFIER	MGRN1	MGRN1	transcript	XM_038540523.1	protein_coding	-1	c.-2507C>T
chr6	37071142	G	A	PASS	intergenic_region	MODIFIER	MGRN1-UBALD1	MGRN1-UBALD1	intergenic_region	MGRN1_3-UBALD1_3		-1	n.37071142G>A
chr6	37162434	T	G	PASS	upstream_gene_variant	MODIFIER	CDIP1	CDIP1	transcript	XM_038540538.1	protein_coding	-1	c.-4300T>G
chr6	37162434	T	G	PASS	upstream_gene_variant	MODIFIER	CDIP1	CDIP1	transcript	XM_038540541.1	protein_coding	-1	c.-4397T>G
chr6	37162434	T	G	PASS	intron_variant	MODIFIER	CDIP1	CDIP1	transcript	XM_038540537.1	protein_coding	1	c.-92-7507T>G
chr6	37162434	T	G	PASS	intron_variant	MODIFIER	CDIP1	CDIP1	transcript	XM_038540539.1	protein_coding	1	c.-92-7507T>G
chr6	37162434	T	G	PASS	intron_variant	MODIFIER	CDIP1	CDIP1	transcript	XM_038540542.1	protein_coding	1	c.-92-7507T>G
chr6	37162434	T	G	PASS	intron_variant	MODIFIER	CDIP1	CDIP1	transcript	XM_038540540.1	protein_coding	1	c.-92-7507T>G
chr6	37162434	T	G	PASS	intron_variant	MODIFIER	CDIP1	CDIP1	transcript	XM_038540543.1	protein_coding	1	c.-92-7507T>G
chr6	38154862	A	C	PASS	intron_variant	MODIFIER	LOC119876368	LOC119876368	transcript	XR_005360943.1	pseudogene	2	n.548+6513A>C
chr6	38154862	A	C	PASS	intron_variant	MODIFIER	LOC119876368	LOC119876368	transcript	XR_005360944.1	pseudogene	1	n.427-6764A>C
chr6	38154887	G	A	PASS	intron_variant	MODIFIER	LOC119876368	LOC119876368	transcript	XR_005360943.1	pseudogene	2	n.548+6538G>A
chr6	38154887	G	A	PASS	intron_variant	MODIFIER	LOC119876368	LOC119876368	transcript	XR_005360944.1	pseudogene	1	n.427-6739G>A
chr6	43764956	C	T	PASS	intron_variant	MODIFIER	LOC611915	LOC611915	transcript	XM_038541159.1	protein_coding	1	c.252+1455C>T
chr6	43764956	C	T	PASS	intron_variant	MODIFIER	LOC611915	LOC611915	transcript	XM_038541160.1	protein_coding	1	c.183+1524C>T
chr6	43764956	C	T	PASS	intron_variant	MODIFIER	LOC611915	LOC611915	transcript	XM_038541161.1	protein_coding	1	c.252+1455C>T
chr6	43764956	C	T	PASS	intron_variant	MODIFIER	LOC611915	LOC611915	transcript	XM_038541162.1	protein_coding	1	c.252+1455C>T
chr6	44972438	ATAT	A	PASS	intron_variant	MODIFIER	LOC119876378	LOC119876378	transcript	XR_005361066.1	pseudogene	1	n.230-676_230-674delTAT
chr6	45872324	G	T	PASS	intergenic_region	MODIFIER	LOC119872349-LOC106558908	LOC119872349-LOC106558908	intergenic_region	LOC119872349_3-LOC106558908_3		-1	n.45872324G>T
chr6	46201345	C	T	PASS	intergenic_region	MODIFIER	LOC106558908-LOC111096363	LOC106558908-LOC111096363	intergenic_region	LOC106558908_3-LOC111096363_3		-1	n.46201345C>T
chr6	47084170	C	T	PASS	intergenic_region	MODIFIER	LOC100683118-LOC607460	LOC100683118-LOC607460	intergenic_region	LOC100683118_3-LOC607460_2		-1	n.47084170C>T
chr6	47167070	T	C	PASS	intergenic_region	MODIFIER	LOC100683118-LOC607460	LOC100683118-LOC607460	intergenic_region	LOC100683118_3-LOC607460_2		-1	n.47167070T>C
chr6	47298323	T	TC	PASS	intergenic_region	MODIFIER	LOC100683118-LOC607460	LOC100683118-LOC607460	intergenic_region	LOC100683118_3-LOC607460_2		-1	n.47298323_47298324insC
chr6	48001775	T	G	PASS	intron_variant	MODIFIER	COL11A1	COL11A1	transcript	XM_038541181.1	protein_coding	41	c.3205-5132T>G
chr6	48001775	T	G	PASS	intron_variant	MODIFIER	COL11A1	COL11A1	transcript	XM_038541182.1	protein_coding	41	c.3169-5132T>G
chr6	48001775	T	G	PASS	intron_variant	MODIFIER	COL11A1	COL11A1	transcript	XM_038541183.1	protein_coding	40	c.3052-5132T>G
chr6	48059731	G	A	PASS	3_prime_UTR_variant	MODIFIER	COL11A1	COL11A1	transcript	XM_038541181.1	protein_coding	67	c.*680G>A
chr6	48059731	G	A	PASS	3_prime_UTR_variant	MODIFIER	COL11A1	COL11A1	transcript	XM_038541182.1	protein_coding	67	c.*680G>A
chr6	48059731	G	A	PASS	3_prime_UTR_variant	MODIFIER	COL11A1	COL11A1	transcript	XM_038541183.1	protein_coding	66	c.*680G>A
chr6	68128554	G	A	PASS	intergenic_region	MODIFIER	LOC119872431-LOC111096530	LOC119872431-LOC111096530	intergenic_region	LOC119872431_3-LOC111096530_3		-1	n.68128554G>A
chr6	68128557	A	C	PASS	intergenic_region	MODIFIER	LOC119872431-LOC111096530	LOC119872431-LOC111096530	intergenic_region	LOC119872431_3-LOC111096530_3		-1	n.68128557A>C
chr7	24416982	T	C	PASS	intron_variant	MODIFIER	RABGAP1L	RABGAP1L	transcript	XM_038542442.1	protein_coding	20	c.2484+23091A>G
chr7	24416982	T	C	PASS	intron_variant	MODIFIER	RABGAP1L	RABGAP1L	transcript	XM_038542450.1	protein_coding	2	c.297+23091A>G
chr7	24416982	T	C	PASS	intron_variant	MODIFIER	RABGAP1L	RABGAP1L	transcript	XM_038542449.1	protein_coding	6	c.537+23091A>G
chr7	24416982	T	C	PASS	intron_variant	MODIFIER	RABGAP1L	RABGAP1L	transcript	XM_038542448.1	protein_coding	7	c.666+23091A>G
chr7	24416982	T	C	PASS	intron_variant	MODIFIER	RABGAP1L	RABGAP1L	transcript	XM_038542447.1	protein_coding	7	c.735+23091A>G
chr7	24416982	T	C	PASS	intron_variant	MODIFIER	RABGAP1L	RABGAP1L	transcript	XM_038542443.1	protein_coding	19	c.2376+23091A>G
chr7	24416982	T	C	PASS	intron_variant	MODIFIER	RABGAP1L	RABGAP1L	transcript	XM_038542444.1	protein_coding	19	c.2340+23091A>G
chr7	24416982	T	C	PASS	intron_variant	MODIFIER	RABGAP1L	RABGAP1L	transcript	XM_038542455.1	protein_coding	2	c.297+23091A>G
chr7	24416982	T	C	PASS	intron_variant	MODIFIER	RABGAP1L	RABGAP1L	transcript	XM_038542445.1	protein_coding	20	c.2484+23091A>G
chr7	24959708	G	GCGTTTTGACATTTTTTTTTTTTTTTTTTTTTTTTTTTTTTTTTTTTTTTTTTTTTT	PASS	intron_variant	MODIFIER	RABGAP1L	RABGAP1L	transcript	XM_038542442.1	protein_coding	5	c.687-810_687-809insAAAAAAAAAAAAAAAAAAAAAAAAAAAAAAAAAAAAAAAAAAAAAATGTCAAAACG
chr7	24959708	G	GCGTTTTGACATTTTTTTTTTTTTTTTTTTTTTTTTTTTTTTTTTTTTTTTTTTTTT	PASS	intron_variant	MODIFIER	RABGAP1L	RABGAP1L	transcript	XM_038542443.1	protein_coding	4	c.579-810_579-809insAAAAAAAAAAAAAAAAAAAAAAAAAAAAAAAAAAAAAAAAAAAAAATGTCAAAACG
chr7	24959708	G	GCGTTTTGACATTTTTTTTTTTTTTTTTTTTTTTTTTTTTTTTTTTTTTTTTTTTTT	PASS	intron_variant	MODIFIER	RABGAP1L	RABGAP1L	transcript	XM_038542444.1	protein_coding	4	c.543-810_543-809insAAAAAAAAAAAAAAAAAAAAAAAAAAAAAAAAAAAAAAAAAAAAAATGTCAAAACG
chr7	24959708	G	GCGTTTTGACATTTTTTTTTTTTTTTTTTTTTTTTTTTTTTTTTTTTTTTTTTTTTT	PASS	intron_variant	MODIFIER	RABGAP1L	RABGAP1L	transcript	XM_038542445.1	protein_coding	5	c.687-810_687-809insAAAAAAAAAAAAAAAAAAAAAAAAAAAAAAAAAAAAAAAAAAAAAATGTCAAAACG
chr7	25892017	G	A	PASS	downstream_gene_variant	MODIFIER	TNFSF18	TNFSF18	transcript	XM_038541772.1	protein_coding	-1	c.*3111G>A
chr7	25892017	G	A	PASS	intergenic_region	MODIFIER	TNFSF18-LOC100856126	TNFSF18-LOC100856126	intergenic_region	TNFSF18_3-LOC100856126_3		-1	n.25892017G>A
chr7	27969521	C	A	PASS	intergenic_region	MODIFIER	MROH9-PRRX1	MROH9-PRRX1	intergenic_region	MROH9_3-PRRX1_3		-1	n.27969521C>A
chr7	44544213	T	G	PASS	intron_variant	MODIFIER	PIAS2	PIAS2	transcript	XR_005362421.1	pseudogene	13	n.1795+15543T>G
chr7	44559404	C	A	PASS	intron_variant	MODIFIER	PIAS2	PIAS2	transcript	XR_005362421.1	pseudogene	13	n.1796-14827C>A
chr7	44619871	C	A	PASS	intron_variant	MODIFIER	ST8SIA5	ST8SIA5	transcript	XM_038543351.1	protein_coding	3	c.332+3718C>A
chr7	44619871	C	A	PASS	intron_variant	MODIFIER	ST8SIA5	ST8SIA5	transcript	XM_038543353.1	protein_coding	2	c.224+3718C>A
chr7	44619871	C	A	PASS	intron_variant	MODIFIER	ST8SIA5	ST8SIA5	transcript	XM_038543352.1	protein_coding	3	c.236+3718C>A
chr7	44996050	G	A	PASS	intron_variant	MODIFIER	C7H18orf25	C7H18orf25	transcript	XM_038543367.1	protein_coding	3	c.899-2492C>T
chr7	44996050	G	A	PASS	intron_variant	MODIFIER	C7H18orf25	C7H18orf25	transcript	XM_038543369.1	protein_coding	3	c.899-2492C>T
chr7	44996050	G	A	PASS	intron_variant	MODIFIER	C7H18orf25	C7H18orf25	transcript	XM_038543370.1	protein_coding	2	c.716-2492C>T
chr7	44996050	G	A	PASS	intron_variant	MODIFIER	C7H18orf25	C7H18orf25	transcript	XM_038543368.1	protein_coding	3	c.899-2492C>T
chr7	45006806	AATGGT	A	PASS	intron_variant	MODIFIER	C7H18orf25	C7H18orf25	transcript	XM_038543367.1	protein_coding	2	c.716-2158_716-2154delACCAT
chr7	45006806	AATGGT	A	PASS	intron_variant	MODIFIER	C7H18orf25	C7H18orf25	transcript	XM_038543369.1	protein_coding	2	c.716-2158_716-2154delACCAT
chr7	45006806	AATGGT	A	PASS	intron_variant	MODIFIER	C7H18orf25	C7H18orf25	transcript	XM_038543370.1	protein_coding	2	c.716-13253_716-13249delACCAT
chr7	45006806	AATGGT	A	PASS	intron_variant	MODIFIER	C7H18orf25	C7H18orf25	transcript	XM_038543368.1	protein_coding	2	c.716-2158_716-2154delACCAT
chr7	45248500	G	A	PASS	intron_variant	MODIFIER	EPG5	EPG5	transcript	XM_038543374.1	protein_coding	16	c.3087-1083G>A
chr7	46500761	CA	C	PASS	intergenic_region	MODIFIER	LOC111096897-LOC111096898	LOC111096897-LOC111096898	intergenic_region	LOC111096897_3-LOC111096898_3		-1	n.46500762delA
chr7	46586358	AATATAT	A	PASS	intergenic_region	MODIFIER	LOC111096898-LOC111096754	LOC111096898-LOC111096754	intergenic_region	LOC111096898_3-LOC111096754_3		-1	n.46586359_46586364delATATAT
chr7	51322493	T	C	PASS	intron_variant	MODIFIER	LOC111096905	LOC111096905	transcript	XR_005362471.1	pseudogene	3	n.365-7622A>G
chr7	52912271	C	CAGCTGAGCAGTGCCCCACCCCCAGCG	PASS	intron_variant	MODIFIER	CELF4	CELF4	transcript	XM_038543416.1	protein_coding	3	c.448+11247_448+11248insAGCTGAGCAGTGCCCCACCCCCAGCG
chr7	52912271	C	CAGCTGAGCAGTGCCCCACCCCCAGCG	PASS	intron_variant	MODIFIER	CELF4	CELF4	transcript	XM_038543417.1	protein_coding	3	c.448+11247_448+11248insAGCTGAGCAGTGCCCCACCCCCAGCG
chr7	52912271	C	CAGCTGAGCAGTGCCCCACCCCCAGCG	PASS	intron_variant	MODIFIER	CELF4	CELF4	transcript	XM_038543431.1	protein_coding	3	c.448+11247_448+11248insAGCTGAGCAGTGCCCCACCCCCAGCG
chr7	52912271	C	CAGCTGAGCAGTGCCCCACCCCCAGCG	PASS	intron_variant	MODIFIER	CELF4	CELF4	transcript	XM_038543432.1	protein_coding	3	c.448+11247_448+11248insAGCTGAGCAGTGCCCCACCCCCAGCG
chr7	52912271	C	CAGCTGAGCAGTGCCCCACCCCCAGCG	PASS	intron_variant	MODIFIER	CELF4	CELF4	transcript	XM_038543418.1	protein_coding	3	c.448+11247_448+11248insAGCTGAGCAGTGCCCCACCCCCAGCG
chr7	52912271	C	CAGCTGAGCAGTGCCCCACCCCCAGCG	PASS	intron_variant	MODIFIER	CELF4	CELF4	transcript	XM_038543419.1	protein_coding	3	c.448+11247_448+11248insAGCTGAGCAGTGCCCCACCCCCAGCG
chr7	52912271	C	CAGCTGAGCAGTGCCCCACCCCCAGCG	PASS	intron_variant	MODIFIER	CELF4	CELF4	transcript	XM_038543420.1	protein_coding	3	c.448+11247_448+11248insAGCTGAGCAGTGCCCCACCCCCAGCG
chr7	52912271	C	CAGCTGAGCAGTGCCCCACCCCCAGCG	PASS	intron_variant	MODIFIER	CELF4	CELF4	transcript	XM_038543421.1	protein_coding	3	c.448+11247_448+11248insAGCTGAGCAGTGCCCCACCCCCAGCG
chr7	52912271	C	CAGCTGAGCAGTGCCCCACCCCCAGCG	PASS	intron_variant	MODIFIER	CELF4	CELF4	transcript	XM_038543422.1	protein_coding	3	c.448+11247_448+11248insAGCTGAGCAGTGCCCCACCCCCAGCG
chr7	52912271	C	CAGCTGAGCAGTGCCCCACCCCCAGCG	PASS	intron_variant	MODIFIER	CELF4	CELF4	transcript	XM_038543423.1	protein_coding	3	c.448+11247_448+11248insAGCTGAGCAGTGCCCCACCCCCAGCG
chr7	52912271	C	CAGCTGAGCAGTGCCCCACCCCCAGCG	PASS	intron_variant	MODIFIER	CELF4	CELF4	transcript	XM_038543424.1	protein_coding	3	c.418+11277_418+11278insAGCTGAGCAGTGCCCCACCCCCAGCG
chr7	52912271	C	CAGCTGAGCAGTGCCCCACCCCCAGCG	PASS	intron_variant	MODIFIER	CELF4	CELF4	transcript	XM_038543425.1	protein_coding	3	c.418+11277_418+11278insAGCTGAGCAGTGCCCCACCCCCAGCG
chr7	52912271	C	CAGCTGAGCAGTGCCCCACCCCCAGCG	PASS	intron_variant	MODIFIER	CELF4	CELF4	transcript	XM_038543426.1	protein_coding	3	c.418+11277_418+11278insAGCTGAGCAGTGCCCCACCCCCAGCG
chr7	52912271	C	CAGCTGAGCAGTGCCCCACCCCCAGCG	PASS	intron_variant	MODIFIER	CELF4	CELF4	transcript	XM_038543427.1	protein_coding	3	c.418+11277_418+11278insAGCTGAGCAGTGCCCCACCCCCAGCG
chr7	52912271	C	CAGCTGAGCAGTGCCCCACCCCCAGCG	PASS	intron_variant	MODIFIER	CELF4	CELF4	transcript	XM_038543428.1	protein_coding	3	c.418+11277_418+11278insAGCTGAGCAGTGCCCCACCCCCAGCG
chr7	52912271	C	CAGCTGAGCAGTGCCCCACCCCCAGCG	PASS	intron_variant	MODIFIER	CELF4	CELF4	transcript	XM_038543429.1	protein_coding	3	c.448+11247_448+11248insAGCTGAGCAGTGCCCCACCCCCAGCG
chr7	52912271	C	CAGCTGAGCAGTGCCCCACCCCCAGCG	PASS	intron_variant	MODIFIER	CELF4	CELF4	transcript	XM_038543430.1	protein_coding	3	c.448+11247_448+11248insAGCTGAGCAGTGCCCCACCCCCAGCG
chr7	52912271	C	CAGCTGAGCAGTGCCCCACCCCCAGCG	PASS	intron_variant	MODIFIER	CELF4	CELF4	transcript	XM_038543433.1	protein_coding	3	c.448+11247_448+11248insAGCTGAGCAGTGCCCCACCCCCAGCG
chr7	52912271	C	CAGCTGAGCAGTGCCCCACCCCCAGCG	PASS	intron_variant	MODIFIER	CELF4	CELF4	transcript	XM_038543434.1	protein_coding	3	c.448+11247_448+11248insAGCTGAGCAGTGCCCCACCCCCAGCG
chr7	52912271	C	CAGCTGAGCAGTGCCCCACCCCCAGCG	PASS	intron_variant	MODIFIER	CELF4	CELF4	transcript	XM_038543435.1	protein_coding	3	c.448+11247_448+11248insAGCTGAGCAGTGCCCCACCCCCAGCG
chr7	52912271	C	CAGCTGAGCAGTGCCCCACCCCCAGCG	PASS	intron_variant	MODIFIER	CELF4	CELF4	transcript	XM_038543436.1	protein_coding	3	c.418+11277_418+11278insAGCTGAGCAGTGCCCCACCCCCAGCG
chr7	52912271	C	CAGCTGAGCAGTGCCCCACCCCCAGCG	PASS	intron_variant	MODIFIER	CELF4	CELF4	transcript	XM_038543437.1	protein_coding	3	c.418+11277_418+11278insAGCTGAGCAGTGCCCCACCCCCAGCG
chr7	52912271	C	CAGCTGAGCAGTGCCCCACCCCCAGCG	PASS	intron_variant	MODIFIER	CELF4	CELF4	transcript	XM_038543438.1	protein_coding	3	c.418+11277_418+11278insAGCTGAGCAGTGCCCCACCCCCAGCG
chr7	52912271	C	CAGCTGAGCAGTGCCCCACCCCCAGCG	PASS	intron_variant	MODIFIER	CELF4	CELF4	transcript	XM_038543439.1	protein_coding	3	c.448+11247_448+11248insAGCTGAGCAGTGCCCCACCCCCAGCG
chr7	52912271	C	CAGCTGAGCAGTGCCCCACCCCCAGCG	PASS	intron_variant	MODIFIER	CELF4	CELF4	transcript	XM_038543440.1	protein_coding	3	c.448+11247_448+11248insAGCTGAGCAGTGCCCCACCCCCAGCG
chr7	52912271	C	CAGCTGAGCAGTGCCCCACCCCCAGCG	PASS	intron_variant	MODIFIER	CELF4	CELF4	transcript	XM_038543441.1	protein_coding	3	c.448+11247_448+11248insAGCTGAGCAGTGCCCCACCCCCAGCG
chr7	52912271	C	CAGCTGAGCAGTGCCCCACCCCCAGCG	PASS	intron_variant	MODIFIER	CELF4	CELF4	transcript	XM_038543442.1	protein_coding	3	c.448+11247_448+11248insAGCTGAGCAGTGCCCCACCCCCAGCG
chr7	52912271	C	CAGCTGAGCAGTGCCCCACCCCCAGCG	PASS	intron_variant	MODIFIER	CELF4	CELF4	transcript	XM_038543443.1	protein_coding	3	c.448+11247_448+11248insAGCTGAGCAGTGCCCCACCCCCAGCG
chr7	52912271	C	CAGCTGAGCAGTGCCCCACCCCCAGCG	PASS	intron_variant	MODIFIER	CELF4	CELF4	transcript	XM_038543444.1	protein_coding	3	c.448+11247_448+11248insAGCTGAGCAGTGCCCCACCCCCAGCG
chr7	52912271	C	CAGCTGAGCAGTGCCCCACCCCCAGCG	PASS	intron_variant	MODIFIER	CELF4	CELF4	transcript	XM_038543445.1	protein_coding	3	c.448+11247_448+11248insAGCTGAGCAGTGCCCCACCCCCAGCG
chr7	52912271	C	CAGCTGAGCAGTGCCCCACCCCCAGCG	PASS	intron_variant	MODIFIER	CELF4	CELF4	transcript	XM_038543446.1	protein_coding	3	c.448+11247_448+11248insAGCTGAGCAGTGCCCCACCCCCAGCG
chr7	52912271	C	CAGCTGAGCAGTGCCCCACCCCCAGCG	PASS	intron_variant	MODIFIER	CELF4	CELF4	transcript	XM_038543447.1	protein_coding	3	c.418+11277_418+11278insAGCTGAGCAGTGCCCCACCCCCAGCG
chr7	52912271	C	CAGCTGAGCAGTGCCCCACCCCCAGCG	PASS	intron_variant	MODIFIER	CELF4	CELF4	transcript	XM_038543448.1	protein_coding	3	c.418+11277_418+11278insAGCTGAGCAGTGCCCCACCCCCAGCG
chr7	52912271	C	CAGCTGAGCAGTGCCCCACCCCCAGCG	PASS	intron_variant	MODIFIER	CELF4	CELF4	transcript	XM_038543450.1	protein_coding	3	c.418+11277_418+11278insAGCTGAGCAGTGCCCCACCCCCAGCG
chr7	52912271	C	CAGCTGAGCAGTGCCCCACCCCCAGCG	PASS	intron_variant	MODIFIER	CELF4	CELF4	transcript	XM_038543451.1	protein_coding	3	c.418+11277_418+11278insAGCTGAGCAGTGCCCCACCCCCAGCG
chr7	52912271	C	CAGCTGAGCAGTGCCCCACCCCCAGCG	PASS	intron_variant	MODIFIER	CELF4	CELF4	transcript	XM_038543452.1	protein_coding	3	c.418+11277_418+11278insAGCTGAGCAGTGCCCCACCCCCAGCG
chr7	52912271	C	CAGCTGAGCAGTGCCCCACCCCCAGCG	PASS	intron_variant	MODIFIER	CELF4	CELF4	transcript	XM_038543453.1	protein_coding	3	c.418+11277_418+11278insAGCTGAGCAGTGCCCCACCCCCAGCG
chr7	52912271	C	CAGCTGAGCAGTGCCCCACCCCCAGCG	PASS	intron_variant	MODIFIER	CELF4	CELF4	transcript	XM_038543455.1	protein_coding	3	c.448+11247_448+11248insAGCTGAGCAGTGCCCCACCCCCAGCG
chr7	52912271	C	CAGCTGAGCAGTGCCCCACCCCCAGCG	PASS	intron_variant	MODIFIER	CELF4	CELF4	transcript	XM_038543456.1	protein_coding	3	c.448+11247_448+11248insAGCTGAGCAGTGCCCCACCCCCAGCG
chr7	52912271	C	CAGCTGAGCAGTGCCCCACCCCCAGCG	PASS	intron_variant	MODIFIER	CELF4	CELF4	transcript	XM_038543457.1	protein_coding	3	c.418+11277_418+11278insAGCTGAGCAGTGCCCCACCCCCAGCG
chr7	52912271	C	CAGCTGAGCAGTGCCCCACCCCCAGCG	PASS	intron_variant	MODIFIER	CELF4	CELF4	transcript	XM_038543458.1	protein_coding	3	c.448+11247_448+11248insAGCTGAGCAGTGCCCCACCCCCAGCG
chr7	52912271	C	CAGCTGAGCAGTGCCCCACCCCCAGCG	PASS	intron_variant	MODIFIER	CELF4	CELF4	transcript	XM_038543459.1	protein_coding	3	c.448+11247_448+11248insAGCTGAGCAGTGCCCCACCCCCAGCG
chr7	52912271	C	CAGCTGAGCAGTGCCCCACCCCCAGCG	PASS	intron_variant	MODIFIER	CELF4	CELF4	transcript	XM_038543461.1	protein_coding	3	c.418+11277_418+11278insAGCTGAGCAGTGCCCCACCCCCAGCG
chr7	52912271	C	CAGCTGAGCAGTGCCCCACCCCCAGCG	PASS	intron_variant	MODIFIER	CELF4	CELF4	transcript	XM_038543462.1	protein_coding	3	c.418+11277_418+11278insAGCTGAGCAGTGCCCCACCCCCAGCG
chr7	52912271	C	CAGCTGAGCAGTGCCCCACCCCCAGCG	PASS	intron_variant	MODIFIER	CELF4	CELF4	transcript	XM_038543463.1	protein_coding	3	c.418+11277_418+11278insAGCTGAGCAGTGCCCCACCCCCAGCG
chr7	52912271	C	CAGCTGAGCAGTGCCCCACCCCCAGCG	PASS	intron_variant	MODIFIER	CELF4	CELF4	transcript	XM_038543464.1	protein_coding	3	c.418+11277_418+11278insAGCTGAGCAGTGCCCCACCCCCAGCG
chr7	52912271	C	CAGCTGAGCAGTGCCCCACCCCCAGCG	PASS	intron_variant	MODIFIER	CELF4	CELF4	transcript	XM_038543465.1	protein_coding	3	c.418+11277_418+11278insAGCTGAGCAGTGCCCCACCCCCAGCG
chr7	52912271	C	CAGCTGAGCAGTGCCCCACCCCCAGCG	PASS	intron_variant	MODIFIER	CELF4	CELF4	transcript	XM_038543466.1	protein_coding	3	c.418+11277_418+11278insAGCTGAGCAGTGCCCCACCCCCAGCG
chr7	52912271	C	CAGCTGAGCAGTGCCCCACCCCCAGCG	PASS	intron_variant	MODIFIER	CELF4	CELF4	transcript	XM_038543467.1	protein_coding	3	c.418+11277_418+11278insAGCTGAGCAGTGCCCCACCCCCAGCG
chr7	52912271	C	CAGCTGAGCAGTGCCCCACCCCCAGCG	PASS	intron_variant	MODIFIER	CELF4	CELF4	transcript	XM_038543454.1	protein_coding	3	c.79+11247_79+11248insAGCTGAGCAGTGCCCCACCCCCAGCG
chr7	55361569	G	T	PASS	intron_variant	MODIFIER	DTNA	DTNA	transcript	XM_038543523.1	protein_coding	1	c.-132+31475C>A
chr7	55361569	G	T	PASS	intron_variant	MODIFIER	DTNA	DTNA	transcript	XM_038543520.1	protein_coding	1	c.-132+31994C>A
chr7	55440783	G	A	PASS	intragenic_variant	MODIFIER	LOC102152447	LOC102152447	gene_variant	LOC102152447_3		-1	n.55440783G>A
chr7	55526908	CAAAAT	C	PASS	intron_variant	MODIFIER	NOL4	NOL4	transcript	XM_038543558.1	protein_coding	1	c.-79+67731_-79+67735delAAAAT
chr7	55729478	C	T	PASS	intron_variant	MODIFIER	NOL4	NOL4	transcript	XM_038543553.1	protein_coding	5	c.772+12159C>T
chr7	55729478	C	T	PASS	intron_variant	MODIFIER	NOL4	NOL4	transcript	XM_038543558.1	protein_coding	5	c.430+12159C>T
chr7	55729478	C	T	PASS	intron_variant	MODIFIER	NOL4	NOL4	transcript	XM_038543556.1	protein_coding	5	c.772+12159C>T
chr7	55729478	C	T	PASS	intron_variant	MODIFIER	NOL4	NOL4	transcript	XM_038543559.1	protein_coding	5	c.772+12159C>T
chr7	55729478	C	T	PASS	intron_variant	MODIFIER	NOL4	NOL4	transcript	XM_038543554.1	protein_coding	6	c.772+12159C>T
chr7	55729478	C	T	PASS	intron_variant	MODIFIER	NOL4	NOL4	transcript	XM_038543555.1	protein_coding	6	c.772+12159C>T
chr7	55729478	C	T	PASS	intron_variant	MODIFIER	NOL4	NOL4	transcript	XM_038543568.1	protein_coding	6	c.835+12159C>T
chr7	55729478	C	T	PASS	intron_variant	MODIFIER	NOL4	NOL4	transcript	XM_038543557.1	protein_coding	5	c.772+12159C>T
chr7	55729478	C	T	PASS	intron_variant	MODIFIER	NOL4	NOL4	transcript	XM_038543560.1	protein_coding	5	c.430+12159C>T
chr7	55729478	C	T	PASS	intron_variant	MODIFIER	NOL4	NOL4	transcript	XM_038543561.1	protein_coding	5	c.430+12159C>T
chr7	55729478	C	T	PASS	intron_variant	MODIFIER	NOL4	NOL4	transcript	XM_038543564.1	protein_coding	5	c.430+12159C>T
chr7	55729478	C	T	PASS	intron_variant	MODIFIER	NOL4	NOL4	transcript	XM_038543562.1	protein_coding	5	c.430+12159C>T
chr7	55729478	C	T	PASS	intron_variant	MODIFIER	NOL4	NOL4	transcript	XM_038543563.1	protein_coding	5	c.307+12159C>T
chr7	55729478	C	T	PASS	intron_variant	MODIFIER	NOL4	NOL4	transcript	XM_038543565.1	protein_coding	2	c.100+12159C>T
chr7	57219805	A	T	PASS	intron_variant	MODIFIER	GAREM1	GAREM1	transcript	XM_038543581.1	protein_coding	1	c.121+23832A>T
chr7	57219805	A	T	PASS	intron_variant	MODIFIER	GAREM1	GAREM1	transcript	XM_038543582.1	protein_coding	1	c.121+23832A>T
chr8	2380455	A	G	PASS	downstream_gene_variant	MODIFIER	LOC119875829	LOC119875829	transcript	unassigned_transcript_212	protein_coding	-1	c.*5134A>G
chr8	2380455	A	G	PASS	intergenic_region	MODIFIER	LOC119875829-LOC119876482	LOC119875829-LOC119876482	intergenic_region	LOC119875829_3-LOC119876482_1		-1	n.2380455A>G
chr8	2447450	C	T	PASS	intergenic_region	MODIFIER	LOC119875826-LOC119875828	LOC119875826-LOC119875828	intergenic_region	LOC119875826_2-LOC119875828_3		-1	n.2447450C>T
chr8	2471852	T	A	PASS	downstream_gene_variant	MODIFIER	LOC119875840	LOC119875840	transcript	unassigned_transcript_219	protein_coding	-1	c.*1984T>A
chr8	2471852	T	A	PASS	intergenic_region	MODIFIER	LOC119875840-LOC100686173	LOC119875840-LOC100686173	intergenic_region	LOC119875840_2-LOC100686173_2		-1	n.2471852T>A
chr8	2473449	A	T	PASS	downstream_gene_variant	MODIFIER	LOC119875840	LOC119875840	transcript	unassigned_transcript_219	protein_coding	-1	c.*3581A>T
chr8	2473449	A	T	PASS	intergenic_region	MODIFIER	LOC119875840-LOC100686173	LOC119875840-LOC100686173	intergenic_region	LOC119875840_2-LOC100686173_2		-1	n.2473449A>T
chr8	2473455	G	A	PASS	downstream_gene_variant	MODIFIER	LOC119875840	LOC119875840	transcript	unassigned_transcript_219	protein_coding	-1	c.*3587G>A
chr8	2473455	G	A	PASS	intergenic_region	MODIFIER	LOC119875840-LOC100686173	LOC119875840-LOC100686173	intergenic_region	LOC119875840_2-LOC100686173_2		-1	n.2473455G>A
chr8	2473483	T	G	PASS	downstream_gene_variant	MODIFIER	LOC119875840	LOC119875840	transcript	unassigned_transcript_219	protein_coding	-1	c.*3615T>G
chr8	2473483	T	G	PASS	intergenic_region	MODIFIER	LOC119875840-LOC100686173	LOC119875840-LOC100686173	intergenic_region	LOC119875840_2-LOC100686173_2		-1	n.2473483T>G
chr8	2473484	C	T	PASS	downstream_gene_variant	MODIFIER	LOC119875840	LOC119875840	transcript	unassigned_transcript_219	protein_coding	-1	c.*3616C>T
chr8	2473484	C	T	PASS	intergenic_region	MODIFIER	LOC119875840-LOC100686173	LOC119875840-LOC100686173	intergenic_region	LOC119875840_2-LOC100686173_2		-1	n.2473484C>T
chr8	2473521	A	C	PASS	downstream_gene_variant	MODIFIER	LOC119875840	LOC119875840	transcript	unassigned_transcript_219	protein_coding	-1	c.*3653A>C
chr8	2473521	A	C	PASS	intergenic_region	MODIFIER	LOC119875840-LOC100686173	LOC119875840-LOC100686173	intergenic_region	LOC119875840_2-LOC100686173_2		-1	n.2473521A>C
chr8	2474129	G	A	PASS	downstream_gene_variant	MODIFIER	LOC119875840	LOC119875840	transcript	unassigned_transcript_219	protein_coding	-1	c.*4261G>A
chr8	2474129	G	A	PASS	intergenic_region	MODIFIER	LOC119875840-LOC100686173	LOC119875840-LOC100686173	intergenic_region	LOC119875840_2-LOC100686173_2		-1	n.2474129G>A
chr8	2479741	CAGCGTTATATGTACAAACT	C	PASS	intragenic_variant	MODIFIER	LOC100686173	LOC100686173	gene_variant	LOC100686173_2		-1	n.2479742_2479760delAGCGTTATATGTACAAACT
chr8	2483347	G	T	PASS	upstream_gene_variant	MODIFIER	LOC102156003	LOC102156003	transcript	unassigned_transcript_220	protein_coding	-1	c.-2152G>T
chr8	2483347	G	T	PASS	intergenic_region	MODIFIER	LOC100686173-LOC102156003	LOC100686173-LOC102156003	intergenic_region	LOC100686173_2-LOC102156003_2		-1	n.2483347G>T
chr8	5900819	C	CT	PASS	intergenic_region	MODIFIER	LOC100687093-LOC111097201	LOC100687093-LOC111097201	intergenic_region	LOC100687093_3-LOC111097201_3		-1	n.5900819_5900820insT
chr8	27122274	TAAAA	T	PASS	intron_variant	MODIFIER	MAP4K5	MAP4K5	transcript	XM_038544669.1	protein_coding	9	c.543-2454_543-2451delTTTT
chr8	27122274	TAAAA	T	PASS	intron_variant	MODIFIER	MAP4K5	MAP4K5	transcript	XM_038544671.1	protein_coding	9	c.543-2454_543-2451delTTTT
chr8	27122274	TAAAA	T	PASS	intron_variant	MODIFIER	MAP4K5	MAP4K5	transcript	XM_038544670.1	protein_coding	9	c.543-2454_543-2451delTTTT
chr8	28626371	C	T	PASS	upstream_gene_variant	MODIFIER	LOC111097217	LOC111097217	transcript	XR_005362862.1	pseudogene	-1	n.-1450G>A
chr8	28626371	C	T	PASS	intergenic_region	MODIFIER	LOC111097217-PTGDR	LOC111097217-PTGDR	intergenic_region	LOC111097217_3-PTGDR_3		-1	n.28626371C>T
chr8	28807929	C	G	PASS	intergenic_region	MODIFIER	PTGER2-LOC119872989	PTGER2-LOC119872989	intergenic_region	PTGER2_3-LOC119872989_3		-1	n.28807929C>G
chr8	34693936	T	C	PASS	intergenic_region	MODIFIER	LOC106559164-LOC119873171	LOC106559164-LOC119873171	intergenic_region	LOC106559164_3-LOC119873171_3		-1	n.34693936T>C
chr8	34761030	G	A	PASS	upstream_gene_variant	MODIFIER	DAAM1	DAAM1	transcript	XM_038544843.1	protein_coding	-1	c.-3622G>A
chr8	34761030	G	A	PASS	upstream_gene_variant	MODIFIER	DAAM1	DAAM1	transcript	XM_038544847.1	protein_coding	-1	c.-3622G>A
chr8	34761030	G	A	PASS	upstream_gene_variant	MODIFIER	DAAM1	DAAM1	transcript	XM_038544845.1	protein_coding	-1	c.-3768G>A
chr8	34761030	G	A	PASS	downstream_gene_variant	MODIFIER	LOC119876524	LOC119876524	transcript	XM_038545970.1	protein_coding	-1	c.*4146C>T
chr8	34761030	G	A	PASS	intron_variant	MODIFIER	LOC119876494	LOC119876494	transcript	XR_005363339.1	pseudogene	1	n.831-1747C>T
chr8	39398143	T	TGTTTTTTTTTTTTTTTTTTTTTTTTTTTTTTTTTA	PASS	intron_variant	MODIFIER	PLEKHG3	PLEKHG3	transcript	XM_038544938.1	protein_coding	1	c.-40+11003_-40+11004insGTTTTTTTTTTTTTTTTTTTTTTTTTTTTTTTTTA
chr8	43472895	G	A	PASS	downstream_gene_variant	MODIFIER	GALNT16	GALNT16	transcript	XM_038545060.1	protein_coding	-1	c.*6604G>A
chr8	43472895	G	A	PASS	intergenic_region	MODIFIER	GALNT16-ERH	GALNT16-ERH	intergenic_region	GALNT16_3-ERH_3		-1	n.43472895G>A
chr8	69437330	G	GGGAAAA	PASS	intergenic_region	MODIFIER	DLK1-MIR493	DLK1-MIR493	intergenic_region	DLK1_3-MIR493_3		-1	n.69437330_69437331insGGAAAA
chr8	74273308	CCA	C	PASS	intergenic_region	MODIFIER	LOC119869008-LOC119869057	LOC119869008-LOC119869057	intergenic_region	LOC119869008_1-LOC119869057_1		-1	n.74273309_74273310delCA
chr8	74393991	G	A	PASS	missense_variant	MODERATE	LOC119876518	LOC119876518	transcript	unassigned_transcript_300	protein_coding	2	c.97C>T	p.Pro33Ser
chr8	74394022	C	T	PASS	synonymous_variant	LOW	LOC119876518	LOC119876518	transcript	unassigned_transcript_300	protein_coding	2	c.66G>A	p.Gln22Gln
chr8	74394024	G	C	PASS	missense_variant	MODERATE	LOC119876518	LOC119876518	transcript	unassigned_transcript_300	protein_coding	2	c.64C>G	p.Gln22Glu
chr8	74559065	G	A	PASS	upstream_gene_variant	MODIFIER	LOC119876515	LOC119876515	transcript	unassigned_transcript_305	protein_coding	-1	c.-2092C>T
chr8	74559065	G	A	PASS	intergenic_region	MODIFIER	LOC119876515-LOC119869011	LOC119876515-LOC119869011	intergenic_region	LOC119876515-LOC119869011_2		-1	n.74559065G>A
chr8	74559066	A	T	PASS	upstream_gene_variant	MODIFIER	LOC119876515	LOC119876515	transcript	unassigned_transcript_305	protein_coding	-1	c.-2093T>A
chr8	74559066	A	T	PASS	intergenic_region	MODIFIER	LOC119876515-LOC119869011	LOC119876515-LOC119869011	intergenic_region	LOC119876515-LOC119869011_2		-1	n.74559066A>T
chr8	75249805	T	G	PASS	intergenic_region	MODIFIER	LOC119876552-LOC119872967	LOC119876552-LOC119872967	intergenic_region	LOC119876552-LOC119872967_2		-1	n.75249805T>G
chr8	76021520	C	A	PASS	intergenic_region	MODIFIER	LOC119869040-LOC119869037	LOC119869040-LOC119869037	intergenic_region	LOC119869040_1-LOC119869037_1		-1	n.76021520C>A
chr10	4655844	C	A	PASS	intergenic_region	MODIFIER	LOC119873559-LOC106559344	LOC119873559-LOC106559344	intergenic_region	LOC119873559_3-LOC106559344_3		-1	n.4655844C>A
chr10	4853604	A	AATATTTCTTTTTTTTTTTTTTTTTTTTTTTTTTT	PASS	intergenic_region	MODIFIER	LOC106559344-TAFA2	LOC106559344-TAFA2	intergenic_region	LOC106559344_3-TAFA2_3		-1	n.4853604_4853605insATATTTCTTTTTTTTTTTTTTTTTTTTTTTTTTT
chr10	7510708	G	A	PASS	intron_variant	MODIFIER	XPOT	XPOT	transcript	XM_038549885.1	protein_coding	19	c.2452+873G>A
chr10	7510708	G	A	PASS	intron_variant	MODIFIER	XPOT	XPOT	transcript	XM_038549886.1	protein_coding	19	c.2452+873G>A
chr10	8634227	C	T	PASS	upstream_gene_variant	MODIFIER	LOC111097820	LOC111097820	transcript	XR_005365143.1	pseudogene	-1	n.-455C>T
chr10	8634227	C	T	PASS	intergenic_region	MODIFIER	LOC111097584-LOC111097820	LOC111097584-LOC111097820	intergenic_region	LOC111097584_2-LOC111097820_3		-1	n.8634227C>T
chr10	10425616	G	C	PASS	intron_variant	MODIFIER	LOC111097588	LOC111097588	transcript	XR_005365362.1	pseudogene	2	n.428-11845G>C
chr10	10425616	G	C	PASS	intron_variant	MODIFIER	LOC111097588	LOC111097588	transcript	XR_005365364.1	pseudogene	2	n.419+18069G>C
chr10	12852597	C	T	PASS	upstream_gene_variant	MODIFIER	PTPRR	PTPRR	transcript	XM_038550014.1	protein_coding	-1	c.-820G>A
chr10	12852597	C	T	PASS	intron_variant	MODIFIER	PTPRR	PTPRR	transcript	XM_038550013.1	protein_coding	4	c.334-1095G>A
chr10	12852597	C	T	PASS	intron_variant	MODIFIER	PTPRR	PTPRR	transcript	XM_038550012.1	protein_coding	3	c.262-1095G>A
chr10	17368286	A	G	PASS	upstream_gene_variant	MODIFIER	LOC119875792	LOC119875792	transcript	XR_005365444.1	pseudogene	-1	n.-4906A>G
chr10	17368286	A	G	PASS	intron_variant	MODIFIER	LOC102153342	LOC102153342	transcript	XR_005365443.1	pseudogene	2	n.257-10043A>G
chr10	17442020	T	A	PASS	intron_variant	MODIFIER	LOC111094987	LOC111094987	transcript	XR_005365445.1	pseudogene	1	n.360-10480A>T
chr10	17851697	G	A	PASS	intron_variant	MODIFIER	DENND6B	DENND6B	transcript	XM_038550125.1	protein_coding	9	c.744-165G>A
chr10	17851697	G	A	PASS	intron_variant	MODIFIER	DENND6B	DENND6B	transcript	XM_038550126.1	protein_coding	9	c.744-165G>A
chr10	17851697	G	A	PASS	intron_variant	MODIFIER	DENND6B	DENND6B	transcript	XM_038550128.1	protein_coding	9	c.699-165G>A
chr10	17851697	G	A	PASS	intron_variant	MODIFIER	DENND6B	DENND6B	transcript	XM_038550129.1	protein_coding	8	c.681-165G>A
chr10	19137213	C	T	PASS	intron_variant	MODIFIER	TAFA5	TAFA5	transcript	XM_038550198.1	protein_coding	1	c.112+22983G>A
chr10	19137213	C	T	PASS	intron_variant	MODIFIER	TAFA5	TAFA5	transcript	XM_038550201.1	protein_coding	1	c.112+22983G>A
chr10	20245290	C	A	PASS	intron_variant	MODIFIER	TBC1D22A	TBC1D22A	transcript	XM_038550203.1	protein_coding	10	c.1202-4229G>T
chr10	20245290	C	A	PASS	intron_variant	MODIFIER	TBC1D22A	TBC1D22A	transcript	XM_038550204.1	protein_coding	10	c.1202-4229G>T
chr10	20245290	C	A	PASS	intron_variant	MODIFIER	TBC1D22A	TBC1D22A	transcript	XM_038550205.1	protein_coding	10	c.1201+35974G>T
chr10	21432062	C	A	PASS	intergenic_region	MODIFIER	ATXN10-FBLN1	ATXN10-FBLN1	intergenic_region	ATXN10_3-FBLN1_3		-1	n.21432062C>A
chr10	21432063	GA	G	PASS	intergenic_region	MODIFIER	ATXN10-FBLN1	ATXN10-FBLN1	intergenic_region	ATXN10_3-FBLN1_3		-1	n.21432064delA
chr10	22764006	C	T	PASS	intron_variant	MODIFIER	SULT4A1	SULT4A1	transcript	XM_038550274.1	protein_coding	4	c.508+397C>T
chr10	22764006	C	T	PASS	intron_variant	MODIFIER	SULT4A1	SULT4A1	transcript	XR_005365513.1	pseudogene	4	n.555+397C>T
chr10	22801260	G	A	PASS	intron_variant	MODIFIER	EFCAB6	EFCAB6	transcript	XM_038550276.1	protein_coding	1	c.-8+944G>A
chr10	22801260	G	A	PASS	intron_variant	MODIFIER	EFCAB6	EFCAB6	transcript	XM_038550277.1	protein_coding	2	c.-8+7151G>A
chr10	22801260	G	A	PASS	intron_variant	MODIFIER	EFCAB6	EFCAB6	transcript	XM_038550279.1	protein_coding	1	c.-8+944G>A
chr10	22801260	G	A	PASS	intron_variant	MODIFIER	EFCAB6	EFCAB6	transcript	XM_038550280.1	protein_coding	1	c.-8+944G>A
chr10	22801260	G	A	PASS	intron_variant	MODIFIER	EFCAB6	EFCAB6	transcript	XM_038550278.1	protein_coding	1	c.-8+944G>A
chr10	24146244	TTC	T	PASS	downstream_gene_variant	MODIFIER	LOC102151248	LOC102151248	transcript	XR_005365543.1	pseudogene	-1	n.*843_*844delGA
chr10	24146244	TTC	T	PASS	intron_variant	MODIFIER	TCF20	TCF20	transcript	XM_038550333.1	protein_coding	1	c.-36-6314_-36-6313delTC
chr10	24146244	TTC	T	PASS	intron_variant	MODIFIER	TCF20	TCF20	transcript	XM_038550334.1	protein_coding	1	c.-36-6314_-36-6313delTC
chr10	37643238	G	A	PASS	intergenic_region	MODIFIER	LOC100688434-LOC111097843	LOC100688434-LOC111097843	intergenic_region	LOC100688434_3-LOC111097843_3		-1	n.37643238G>A
chr10	43816187	C	A	PASS	intron_variant	MODIFIER	AFF3	AFF3	transcript	XM_038551011.1	protein_coding	6	c.946-72098C>A
chr10	43816187	C	A	PASS	intron_variant	MODIFIER	AFF3	AFF3	transcript	XM_038551013.1	protein_coding	5	c.871-72098C>A
chr10	43816187	C	A	PASS	intron_variant	MODIFIER	AFF3	AFF3	transcript	XM_038551012.1	protein_coding	5	c.949-72098C>A
chr10	43816187	C	A	PASS	intron_variant	MODIFIER	AFF3	AFF3	transcript	XM_038551014.1	protein_coding	4	c.640-72098C>A
chr10	45111967	C	T	PASS	intron_variant	MODIFIER	UNC50	UNC50	transcript	XM_038551076.1	protein_coding	3	c.402-2331G>A
chr10	45111967	C	T	PASS	intron_variant	MODIFIER	UNC50	UNC50	transcript	XM_038551078.1	protein_coding	3	c.402-2331G>A
chr10	45111967	C	T	PASS	intron_variant	MODIFIER	UNC50	UNC50	transcript	XM_038551077.1	protein_coding	3	c.402-2331G>A
chr10	53837671	T	TAA	PASS	intergenic_region	MODIFIER	LOC102157367-LOC119873816	LOC102157367-LOC119873816	intergenic_region	LOC102157367_3-LOC119873816_3		-1	n.53837671_53837672insAA
chr10	62476592	T	TG	PASS	intron_variant	MODIFIER	KIAA1841	KIAA1841	transcript	XM_038551355.1	protein_coding	15	c.1745-2435_1745-2434insG
chr10	62476592	T	TG	PASS	intron_variant	MODIFIER	KIAA1841	KIAA1841	transcript	XM_038551357.1	protein_coding	14	c.1307-2435_1307-2434insG
chr10	62476592	T	TG	PASS	intron_variant	MODIFIER	KIAA1841	KIAA1841	transcript	XM_038551356.1	protein_coding	15	c.1526-2435_1526-2434insG
chr11	11950290	A	G	PASS	intergenic_region	MODIFIER	LOX-LOC111097999	LOX-LOC111097999	intergenic_region	LOX_3-LOC111097999_3		-1	n.11950290A>G
chr11	12017535	C	A	PASS	downstream_gene_variant	MODIFIER	LOC474655	LOC474655	transcript	XM_038551943.1	protein_coding	-1	c.*3403C>A
chr11	12017535	C	A	PASS	intron_variant	MODIFIER	LOC474655	LOC474655	transcript	XM_038551937.1	protein_coding	2	c.1035+5158C>A
chr11	12017535	C	A	PASS	intron_variant	MODIFIER	LOC474655	LOC474655	transcript	XM_038551940.1	protein_coding	2	c.1035+5158C>A
chr11	12017535	C	A	PASS	intron_variant	MODIFIER	LOC474655	LOC474655	transcript	XM_038551941.1	protein_coding	2	c.1035+5158C>A
chr11	12017535	C	A	PASS	intron_variant	MODIFIER	LOC474655	LOC474655	transcript	XR_005366574.1	pseudogene	2	n.1439-1721C>A
chr11	12017535	C	A	PASS	intron_variant	MODIFIER	LOC474655	LOC474655	transcript	XM_038551942.1	protein_coding	2	c.1035+5158C>A
chr11	12017535	C	A	PASS	intron_variant	MODIFIER	LOC474655	LOC474655	transcript	XM_038551938.1	protein_coding	3	c.1035+5158C>A
chr11	12017535	C	A	PASS	intron_variant	MODIFIER	LOC474655	LOC474655	transcript	XM_038551939.1	protein_coding	3	c.1035+5158C>A
chr11	12060428	A	G	PASS	intergenic_region	MODIFIER	LOC474655-SNCAIP	LOC474655-SNCAIP	intergenic_region	LOC474655_3-SNCAIP_3		-1	n.12060428A>G
chr11	12126552	T	G	PASS	intron_variant	MODIFIER	SNCAIP	SNCAIP	transcript	XM_038551946.1	protein_coding	1	c.-48+4194T>G
chr11	12126552	T	G	PASS	intron_variant	MODIFIER	SNCAIP	SNCAIP	transcript	XM_038551957.1	protein_coding	1	c.-48+6005T>G
chr11	12126552	T	G	PASS	intron_variant	MODIFIER	SNCAIP	SNCAIP	transcript	XM_038551955.1	protein_coding	1	c.-48+5707T>G
chr11	12126552	T	G	PASS	intron_variant	MODIFIER	SNCAIP	SNCAIP	transcript	XM_038551947.1	protein_coding	1	c.-48+5458T>G
chr11	12126552	T	G	PASS	intron_variant	MODIFIER	SNCAIP	SNCAIP	transcript	XM_038551948.1	protein_coding	1	c.-77+5458T>G
chr11	12126552	T	G	PASS	intron_variant	MODIFIER	SNCAIP	SNCAIP	transcript	XM_038551956.1	protein_coding	1	c.-48+5284T>G
chr11	12126552	T	G	PASS	intron_variant	MODIFIER	SNCAIP	SNCAIP	transcript	XM_038551949.1	protein_coding	1	c.-48+4828T>G
chr11	12126552	T	G	PASS	intron_variant	MODIFIER	SNCAIP	SNCAIP	transcript	XM_038551951.1	protein_coding	1	c.-77+4828T>G
chr11	12126552	T	G	PASS	intron_variant	MODIFIER	SNCAIP	SNCAIP	transcript	XM_038551950.1	protein_coding	1	c.-77+4194T>G
chr11	12126552	T	G	PASS	intron_variant	MODIFIER	SNCAIP	SNCAIP	transcript	XM_038551952.1	protein_coding	1	c.-205+4194T>G
chr11	12126552	T	G	PASS	intron_variant	MODIFIER	SNCAIP	SNCAIP	transcript	XM_038551959.1	protein_coding	1	c.-48+4194T>G
chr11	12126552	T	G	PASS	intron_variant	MODIFIER	SNCAIP	SNCAIP	transcript	XM_038551960.1	protein_coding	1	c.-48+4194T>G
chr11	12127778	G	A	PASS	intron_variant	MODIFIER	SNCAIP	SNCAIP	transcript	XM_038551946.1	protein_coding	1	c.-48+5420G>A
chr11	12127778	G	A	PASS	intron_variant	MODIFIER	SNCAIP	SNCAIP	transcript	XM_038551957.1	protein_coding	1	c.-48+7231G>A
chr11	12127778	G	A	PASS	intron_variant	MODIFIER	SNCAIP	SNCAIP	transcript	XM_038551955.1	protein_coding	1	c.-48+6933G>A
chr11	12127778	G	A	PASS	intron_variant	MODIFIER	SNCAIP	SNCAIP	transcript	XM_038551947.1	protein_coding	1	c.-48+6684G>A
chr11	12127778	G	A	PASS	intron_variant	MODIFIER	SNCAIP	SNCAIP	transcript	XM_038551948.1	protein_coding	1	c.-77+6684G>A
chr11	12127778	G	A	PASS	intron_variant	MODIFIER	SNCAIP	SNCAIP	transcript	XM_038551956.1	protein_coding	1	c.-48+6510G>A
chr11	12127778	G	A	PASS	intron_variant	MODIFIER	SNCAIP	SNCAIP	transcript	XM_038551949.1	protein_coding	1	c.-48+6054G>A
chr11	12127778	G	A	PASS	intron_variant	MODIFIER	SNCAIP	SNCAIP	transcript	XM_038551951.1	protein_coding	1	c.-77+6054G>A
chr11	12127778	G	A	PASS	intron_variant	MODIFIER	SNCAIP	SNCAIP	transcript	XM_038551950.1	protein_coding	1	c.-77+5420G>A
chr11	12127778	G	A	PASS	intron_variant	MODIFIER	SNCAIP	SNCAIP	transcript	XM_038551952.1	protein_coding	1	c.-205+5420G>A
chr11	12127778	G	A	PASS	intron_variant	MODIFIER	SNCAIP	SNCAIP	transcript	XM_038551959.1	protein_coding	1	c.-48+5420G>A
chr11	12127778	G	A	PASS	intron_variant	MODIFIER	SNCAIP	SNCAIP	transcript	XM_038551960.1	protein_coding	1	c.-48+5420G>A
chr11	12175544	G	C	PASS	intron_variant	MODIFIER	SNCAIP	SNCAIP	transcript	XM_038551946.1	protein_coding	1	c.-47-20079G>C
chr11	12175544	G	C	PASS	intron_variant	MODIFIER	SNCAIP	SNCAIP	transcript	XM_038551957.1	protein_coding	1	c.-47-20079G>C
chr11	12175544	G	C	PASS	intron_variant	MODIFIER	SNCAIP	SNCAIP	transcript	XM_038551955.1	protein_coding	1	c.-47-20079G>C
chr11	12175544	G	C	PASS	intron_variant	MODIFIER	SNCAIP	SNCAIP	transcript	XM_038551947.1	protein_coding	1	c.-47-20079G>C
chr11	12175544	G	C	PASS	intron_variant	MODIFIER	SNCAIP	SNCAIP	transcript	XM_038551948.1	protein_coding	2	c.-47-20079G>C
chr11	12175544	G	C	PASS	intron_variant	MODIFIER	SNCAIP	SNCAIP	transcript	XM_038551956.1	protein_coding	1	c.-47-20079G>C
chr11	12175544	G	C	PASS	intron_variant	MODIFIER	SNCAIP	SNCAIP	transcript	XM_038551949.1	protein_coding	1	c.-47-20079G>C
chr11	12175544	G	C	PASS	intron_variant	MODIFIER	SNCAIP	SNCAIP	transcript	XM_038551951.1	protein_coding	2	c.-47-20079G>C
chr11	12175544	G	C	PASS	intron_variant	MODIFIER	SNCAIP	SNCAIP	transcript	XM_038551950.1	protein_coding	2	c.-47-20079G>C
chr11	12175544	G	C	PASS	intron_variant	MODIFIER	SNCAIP	SNCAIP	transcript	XM_038551952.1	protein_coding	3	c.-47-20079G>C
chr11	12175544	G	C	PASS	intron_variant	MODIFIER	SNCAIP	SNCAIP	transcript	XM_038551959.1	protein_coding	1	c.-47-20079G>C
chr11	12175544	G	C	PASS	intron_variant	MODIFIER	SNCAIP	SNCAIP	transcript	XM_038551960.1	protein_coding	1	c.-47-20079G>C
chr11	12175544	G	C	PASS	intron_variant	MODIFIER	SNCAIP	SNCAIP	transcript	XM_038551953.1	protein_coding	1	c.-47-20079G>C
chr11	12175544	G	C	PASS	intragenic_variant	MODIFIER	LOC474656	LOC474656	gene_variant	LOC474656_3		-1	n.12175544G>C
chr11	12246123	G	T	PASS	intron_variant	MODIFIER	SNCAIP	SNCAIP	transcript	XM_038551946.1	protein_coding	6	c.1294-459G>T
chr11	12246123	G	T	PASS	intron_variant	MODIFIER	SNCAIP	SNCAIP	transcript	XM_038551957.1	protein_coding	6	c.1294-459G>T
chr11	12246123	G	T	PASS	intron_variant	MODIFIER	SNCAIP	SNCAIP	transcript	XM_038551955.1	protein_coding	6	c.1294-459G>T
chr11	12246123	G	T	PASS	intron_variant	MODIFIER	SNCAIP	SNCAIP	transcript	XM_038551947.1	protein_coding	6	c.1294-459G>T
chr11	12246123	G	T	PASS	intron_variant	MODIFIER	SNCAIP	SNCAIP	transcript	XM_038551948.1	protein_coding	7	c.1294-459G>T
chr11	12246123	G	T	PASS	intron_variant	MODIFIER	SNCAIP	SNCAIP	transcript	XM_038551956.1	protein_coding	6	c.1294-459G>T
chr11	12246123	G	T	PASS	intron_variant	MODIFIER	SNCAIP	SNCAIP	transcript	XM_038551949.1	protein_coding	6	c.1294-459G>T
chr11	12246123	G	T	PASS	intron_variant	MODIFIER	SNCAIP	SNCAIP	transcript	XM_038551951.1	protein_coding	7	c.1294-459G>T
chr11	12246123	G	T	PASS	intron_variant	MODIFIER	SNCAIP	SNCAIP	transcript	XM_038551950.1	protein_coding	7	c.1294-459G>T
chr11	12246123	G	T	PASS	intron_variant	MODIFIER	SNCAIP	SNCAIP	transcript	XM_038551952.1	protein_coding	8	c.1294-459G>T
chr11	12246123	G	T	PASS	intron_variant	MODIFIER	SNCAIP	SNCAIP	transcript	XM_038551959.1	protein_coding	6	c.1294-459G>T
chr11	12246123	G	T	PASS	intron_variant	MODIFIER	SNCAIP	SNCAIP	transcript	XM_038551960.1	protein_coding	6	c.1294-459G>T
chr11	12246123	G	T	PASS	intron_variant	MODIFIER	SNCAIP	SNCAIP	transcript	XM_038551953.1	protein_coding	6	c.1294-459G>T
chr11	12246123	G	T	PASS	intron_variant	MODIFIER	SNCAIP	SNCAIP	transcript	XM_038551954.1	protein_coding	6	c.1294-459G>T
chr11	12246123	G	T	PASS	intron_variant	MODIFIER	SNCAIP	SNCAIP	transcript	XM_038551958.1	protein_coding	6	c.1294-459G>T
chr11	12246123	G	T	PASS	intron_variant	MODIFIER	SNCAIP	SNCAIP	transcript	XM_038551961.1	protein_coding	4	c.181-459G>T
chr11	12906378	G	A	PASS	intron_variant	MODIFIER	PRDM6	PRDM6	transcript	XM_038551971.1	protein_coding	3	c.901-2465G>A
chr11	13091849	T	C	PASS	downstream_gene_variant	MODIFIER	CEP120	CEP120	transcript	XM_038551978.1	protein_coding	-1	c.*5350A>G
chr11	13091849	T	C	PASS	intron_variant	MODIFIER	CEP120	CEP120	transcript	XM_038551972.1	protein_coding	19	c.2593-4895A>G
chr11	13091849	T	C	PASS	intron_variant	MODIFIER	CEP120	CEP120	transcript	XM_038551977.1	protein_coding	18	c.2592+6973A>G
chr11	13091849	T	C	PASS	intron_variant	MODIFIER	CEP120	CEP120	transcript	XM_038551973.1	protein_coding	19	c.2593-4895A>G
chr11	13091849	T	C	PASS	intron_variant	MODIFIER	CEP120	CEP120	transcript	XM_038551975.1	protein_coding	18	c.2515-4895A>G
chr11	13091849	T	C	PASS	intron_variant	MODIFIER	CEP120	CEP120	transcript	XM_038551976.1	protein_coding	18	c.2515-4895A>G
chr11	13091849	T	C	PASS	intron_variant	MODIFIER	CEP120	CEP120	transcript	XM_038551974.1	protein_coding	19	c.2593-4895A>G
chr11	13230445	T	TAC	PASS	upstream_gene_variant	MODIFIER	LOC111098001	LOC111098001	transcript	XR_005366348.1	pseudogene	-1	n.-3722_-3721insGT
chr11	13230445	T	TAC	PASS	intron_variant	MODIFIER	LOC111098001	LOC111098001	transcript	XR_005366347.1	pseudogene	2	n.191-4196_191-4195insGT
chr11	13385463	TTC	T	PASS	intergenic_region	MODIFIER	CSNK1G3-LOC102153457	CSNK1G3-LOC102153457	intergenic_region	CSNK1G3_3-LOC102153457_3		-1	n.13385464_13385465delTC
chr11	19622878	G	A	PASS	intron_variant	MODIFIER	CDC42SE2	CDC42SE2	transcript	XM_038552091.1	protein_coding	1	c.-459-12409G>A
chr11	19622878	G	A	PASS	intron_variant	MODIFIER	CDC42SE2	CDC42SE2	transcript	XM_038552092.1	protein_coding	1	c.-459-12409G>A
chr11	19622878	G	A	PASS	intron_variant	MODIFIER	CDC42SE2	CDC42SE2	transcript	XM_038552094.1	protein_coding	1	c.-606-12409G>A
chr11	19622878	G	A	PASS	intron_variant	MODIFIER	CDC42SE2	CDC42SE2	transcript	XM_038552095.1	protein_coding	1	c.-374-12409G>A
chr11	19622878	G	A	PASS	intron_variant	MODIFIER	CDC42SE2	CDC42SE2	transcript	XM_038552096.1	protein_coding	1	c.-288+28774G>A
chr11	19622878	G	A	PASS	intron_variant	MODIFIER	CDC42SE2	CDC42SE2	transcript	XM_038552093.1	protein_coding	1	c.-459-12409G>A
chr11	19622916	T	G	PASS	intron_variant	MODIFIER	CDC42SE2	CDC42SE2	transcript	XM_038552091.1	protein_coding	1	c.-459-12371T>G
chr11	19622916	T	G	PASS	intron_variant	MODIFIER	CDC42SE2	CDC42SE2	transcript	XM_038552092.1	protein_coding	1	c.-459-12371T>G
chr11	19622916	T	G	PASS	intron_variant	MODIFIER	CDC42SE2	CDC42SE2	transcript	XM_038552094.1	protein_coding	1	c.-606-12371T>G
chr11	19622916	T	G	PASS	intron_variant	MODIFIER	CDC42SE2	CDC42SE2	transcript	XM_038552095.1	protein_coding	1	c.-374-12371T>G
chr11	19622916	T	G	PASS	intron_variant	MODIFIER	CDC42SE2	CDC42SE2	transcript	XM_038552096.1	protein_coding	1	c.-288+28812T>G
chr11	19622916	T	G	PASS	intron_variant	MODIFIER	CDC42SE2	CDC42SE2	transcript	XM_038552093.1	protein_coding	1	c.-459-12371T>G
chr11	27075175	C	T	PASS	intron_variant	MODIFIER	KIAA2026	KIAA2026	transcript	XM_038552321.1	protein_coding	1	c.594-4084G>A
chr11	27075175	C	T	PASS	intron_variant	MODIFIER	KIAA2026	KIAA2026	transcript	XM_038552322.1	protein_coding	1	c.594-4084G>A
chr11	28901580	G	GCTATATATAT	PASS	intergenic_region	MODIFIER	LOC119874119-LOC119874038	LOC119874119-LOC119874038	intergenic_region	LOC119874119_3-LOC119874038_3		-1	n.28901580_28901581insCTATATATAT
chr11	34985920	C	G	PASS	intergenic_region	MODIFIER	LOC111098046-LOC119873912	LOC111098046-LOC119873912	intergenic_region	LOC111098046_3-LOC119873912_3		-1	n.34985920C>G
chr11	38528429	T	C	PASS	intron_variant	MODIFIER	ADAMTSL1	ADAMTSL1	transcript	XM_038552482.1	protein_coding	4	c.474+8231T>C
chr11	50151318	C	T	PASS	upstream_gene_variant	MODIFIER	LOC119873932	LOC119873932	transcript	XR_005366914.1	pseudogene	-1	n.-914G>A
chr11	50151318	C	T	PASS	intergenic_region	MODIFIER	LOC119873932-TMEM215	LOC119873932-TMEM215	intergenic_region	LOC119873932_3-TMEM215_3		-1	n.50151318C>T
chr11	53307376	C	T	PASS	intron_variant	MODIFIER	MELK	MELK	transcript	XM_038552827.1	protein_coding	1	c.-39+2944C>T
chr11	53307376	C	T	PASS	intron_variant	MODIFIER	MELK	MELK	transcript	XM_038552833.1	protein_coding	1	c.-48+2944C>T
chr11	53307376	C	T	PASS	intron_variant	MODIFIER	MELK	MELK	transcript	XM_038552830.1	protein_coding	1	c.-39+2944C>T
chr11	53307376	C	T	PASS	intron_variant	MODIFIER	MELK	MELK	transcript	XM_038552831.1	protein_coding	1	c.-39+2944C>T
chr11	53307376	C	T	PASS	intron_variant	MODIFIER	MELK	MELK	transcript	XM_038552834.1	protein_coding	1	c.-39+2944C>T
chr11	53307376	C	T	PASS	intron_variant	MODIFIER	MELK	MELK	transcript	XM_038552828.1	protein_coding	1	c.-39+2654C>T
chr11	53307376	C	T	PASS	intron_variant	MODIFIER	MELK	MELK	transcript	XM_038552829.1	protein_coding	1	c.-39+2800C>T
chr11	53307376	C	T	PASS	intron_variant	MODIFIER	MELK	MELK	transcript	XM_038552832.1	protein_coding	1	c.-48+2654C>T
chr12	1876860	C	G	PASS	intron_variant	MODIFIER	TSBP1	TSBP1	transcript	XM_038553654.1	protein_coding	41	c.1061-2244G>C
chr12	1876860	C	G	PASS	intron_variant	MODIFIER	TSBP1	TSBP1	transcript	XM_038553655.1	protein_coding	41	c.1058-2244G>C
chr12	1876860	C	G	PASS	intron_variant	MODIFIER	TSBP1	TSBP1	transcript	XM_038553656.1	protein_coding	41	c.1058-2244G>C
chr12	1876860	C	G	PASS	intron_variant	MODIFIER	TSBP1	TSBP1	transcript	XM_038553657.1	protein_coding	40	c.1046-2244G>C
chr12	1876860	C	G	PASS	intron_variant	MODIFIER	TSBP1	TSBP1	transcript	XM_038553658.1	protein_coding	40	c.1043-2244G>C
chr12	1876860	C	G	PASS	intron_variant	MODIFIER	TSBP1	TSBP1	transcript	XM_038553659.1	protein_coding	40	c.1043-2244G>C
chr12	1876860	C	G	PASS	intron_variant	MODIFIER	TSBP1	TSBP1	transcript	XM_038553660.1	protein_coding	40	c.1040-2244G>C
chr12	1876860	C	G	PASS	intron_variant	MODIFIER	TSBP1	TSBP1	transcript	XM_038553661.1	protein_coding	40	c.1040-2244G>C
chr12	1876860	C	G	PASS	intron_variant	MODIFIER	TSBP1	TSBP1	transcript	XM_038553662.1	protein_coding	40	c.1040-2244G>C
chr12	1876860	C	G	PASS	intron_variant	MODIFIER	TSBP1	TSBP1	transcript	XM_038553663.1	protein_coding	40	c.1040-2244G>C
chr12	1876860	C	G	PASS	intron_variant	MODIFIER	TSBP1	TSBP1	transcript	XM_038553664.1	protein_coding	40	c.1037-2244G>C
chr12	1876860	C	G	PASS	intron_variant	MODIFIER	TSBP1	TSBP1	transcript	XM_038553665.1	protein_coding	39	c.1025-2244G>C
chr12	1876860	C	G	PASS	intron_variant	MODIFIER	TSBP1	TSBP1	transcript	XM_038553666.1	protein_coding	39	c.1025-2244G>C
chr12	1876860	C	G	PASS	intron_variant	MODIFIER	TSBP1	TSBP1	transcript	XM_038553667.1	protein_coding	39	c.1022-2244G>C
chr12	1876860	C	G	PASS	intron_variant	MODIFIER	TSBP1	TSBP1	transcript	XM_038553668.1	protein_coding	39	c.1022-2244G>C
chr12	1876860	C	G	PASS	intron_variant	MODIFIER	TSBP1	TSBP1	transcript	XM_038553669.1	protein_coding	39	c.1022-2244G>C
chr12	1876860	C	G	PASS	intron_variant	MODIFIER	TSBP1	TSBP1	transcript	XM_038553670.1	protein_coding	39	c.1019-2244G>C
chr12	1876860	C	G	PASS	intron_variant	MODIFIER	TSBP1	TSBP1	transcript	XM_038553671.1	protein_coding	39	c.1019-2244G>C
chr12	1876860	C	G	PASS	intron_variant	MODIFIER	TSBP1	TSBP1	transcript	XM_038553672.1	protein_coding	38	c.1004-2244G>C
chr12	1876860	C	G	PASS	intron_variant	MODIFIER	TSBP1	TSBP1	transcript	XM_038553673.1	protein_coding	38	c.1004-2244G>C
chr12	1876860	C	G	PASS	intron_variant	MODIFIER	TSBP1	TSBP1	transcript	XM_038553674.1	protein_coding	38	c.1001-2244G>C
chr12	1876860	C	G	PASS	intron_variant	MODIFIER	TSBP1	TSBP1	transcript	XM_038553675.1	protein_coding	37	c.983-2244G>C
chr12	1876860	C	G	PASS	intron_variant	MODIFIER	TSBP1	TSBP1	transcript	XM_038553676.1	protein_coding	39	c.929-2244G>C
chr12	1876860	C	G	PASS	intron_variant	MODIFIER	TSBP1	TSBP1	transcript	XM_038553677.1	protein_coding	39	c.926-2244G>C
chr12	6460162	T	C	PASS	intron_variant	MODIFIER	TMEM217	TMEM217	transcript	XM_038553910.1	protein_coding	1	c.-12+13284A>G
chr12	6460162	T	C	PASS	intron_variant	MODIFIER	TMEM217	TMEM217	transcript	XM_038553913.1	protein_coding	1	c.-25+13284A>G
chr12	6460162	T	C	PASS	intron_variant	MODIFIER	TMEM217	TMEM217	transcript	XM_038553914.1	protein_coding	1	c.-28+14046A>G
chr12	6460162	T	C	PASS	intron_variant	MODIFIER	TMEM217	TMEM217	transcript	XM_038553912.1	protein_coding	1	c.-28+13284A>G
chr12	6460162	T	C	PASS	intron_variant	MODIFIER	TMEM217	TMEM217	transcript	XM_038553911.1	protein_coding	1	c.-113+13284A>G
chr12	18896796	T	G	PASS	intergenic_region	MODIFIER	LOC111098159-LOC119876863	LOC111098159-LOC119876863	intergenic_region	LOC111098159_2-LOC119876863		-1	n.18896796T>G
chr12	18990299	TTAG	T	PASS	intergenic_region	MODIFIER	LOC119876863-LOC119876904	LOC119876863-LOC119876904	intergenic_region	LOC119876863-LOC119876904_2		-1	n.18990300_18990302delTAG
chr12	19586857	C	T	PASS	intron_variant	MODIFIER	PKHD1	PKHD1	transcript	XM_038554300.1	protein_coding	63	c.10145-8203G>A
chr12	20112720	AG	A	PASS	downstream_gene_variant	MODIFIER	IL17A	IL17A	transcript	NM_001165878.1_3	protein_coding	-1	c.*4135delG
chr12	20112720	AG	A	PASS	intergenic_region	MODIFIER	IL17A-LOC100687519	IL17A-LOC100687519	intergenic_region	IL17A_3-LOC100687519_3		-1	n.20112721delG
chr12	21335416	C	A	PASS	intergenic_region	MODIFIER	LOC111098290-LOC106559580	LOC111098290-LOC106559580	intergenic_region	LOC111098290_3-LOC106559580_3		-1	n.21335416C>A
chr12	21969786	C	T	PASS	intron_variant	MODIFIER	MLIP	MLIP	transcript	XM_038554334.1	protein_coding	13	c.2988+10479C>T
chr12	21969786	C	T	PASS	intron_variant	MODIFIER	MLIP	MLIP	transcript	XM_038554347.1	protein_coding	15	c.2727+10479C>T
chr12	21969786	C	T	PASS	intron_variant	MODIFIER	MLIP	MLIP	transcript	XM_038554337.1	protein_coding	17	c.2925+10479C>T
chr12	21969786	C	T	PASS	intron_variant	MODIFIER	MLIP	MLIP	transcript	XM_038554338.1	protein_coding	17	c.2925+10479C>T
chr12	21969786	C	T	PASS	intron_variant	MODIFIER	MLIP	MLIP	transcript	XM_038554340.1	protein_coding	16	c.2883+10479C>T
chr12	21969786	C	T	PASS	intron_variant	MODIFIER	MLIP	MLIP	transcript	XM_038554344.1	protein_coding	12	c.2782-15213C>T
chr12	21969786	C	T	PASS	intron_variant	MODIFIER	MLIP	MLIP	transcript	XM_038554346.1	protein_coding	12	c.2782-24875C>T
chr12	21969786	C	T	PASS	intron_variant	MODIFIER	MLIP	MLIP	transcript	XM_038554348.1	protein_coding	12	c.1425+10479C>T
chr12	21969786	C	T	PASS	intron_variant	MODIFIER	MLIP	MLIP	transcript	XM_038554343.1	protein_coding	12	c.2826+10479C>T
chr12	21969786	C	T	PASS	intron_variant	MODIFIER	MLIP	MLIP	transcript	XM_038554335.1	protein_coding	13	c.2982+10479C>T
chr12	21969786	C	T	PASS	intron_variant	MODIFIER	MLIP	MLIP	transcript	XM_038554349.1	protein_coding	11	c.1320+10479C>T
chr12	21969786	C	T	PASS	intron_variant	MODIFIER	MLIP	MLIP	transcript	XM_038554341.1	protein_coding	12	c.2883+10479C>T
chr12	21969786	C	T	PASS	intron_variant	MODIFIER	MLIP	MLIP	transcript	XM_038554339.1	protein_coding	12	c.2907+10479C>T
chr12	21969786	C	T	PASS	intron_variant	MODIFIER	MLIP	MLIP	transcript	XM_038554336.1	protein_coding	12	c.2943+10479C>T
chr12	21969786	C	T	PASS	intron_variant	MODIFIER	MLIP	MLIP	transcript	XM_038554342.1	protein_coding	13	c.2865+10479C>T
chr12	22166763	G	A	PASS	intergenic_region	MODIFIER	TINAG-LOC119874392	TINAG-LOC119874392	intergenic_region	TINAG_3-LOC119874392_3		-1	n.22166763G>A
chr12	22822129	C	T	PASS	intron_variant	MODIFIER	HCRTR2	HCRTR2	transcript	NM_001002933.1_3	protein_coding	2	c.402+3237C>T
chr12	23624623	G	A	PASS	intron_variant	MODIFIER	COL21A1	COL21A1	transcript	XM_038554363.1	protein_coding	22	c.1812+3436C>T
chr12	23624623	G	A	PASS	intron_variant	MODIFIER	COL21A1	COL21A1	transcript	XM_038554375.1	protein_coding	9	c.381+3436C>T
chr12	23624623	G	A	PASS	intron_variant	MODIFIER	COL21A1	COL21A1	transcript	XM_038554374.1	protein_coding	12	c.600+3436C>T
chr12	23624623	G	A	PASS	intron_variant	MODIFIER	COL21A1	COL21A1	transcript	XM_038554365.1	protein_coding	17	c.1812+3436C>T
chr12	23624623	G	A	PASS	intron_variant	MODIFIER	COL21A1	COL21A1	transcript	XM_038554372.1	protein_coding	18	c.1812+3436C>T
chr12	23624623	G	A	PASS	intron_variant	MODIFIER	COL21A1	COL21A1	transcript	XM_038554367.1	protein_coding	22	c.1812+3436C>T
chr12	23624623	G	A	PASS	intron_variant	MODIFIER	COL21A1	COL21A1	transcript	XM_038554366.1	protein_coding	22	c.1812+3436C>T
chr12	23624623	G	A	PASS	intron_variant	MODIFIER	COL21A1	COL21A1	transcript	XM_038554371.1	protein_coding	22	c.1812+3436C>T
chr12	23624623	G	A	PASS	intron_variant	MODIFIER	COL21A1	COL21A1	transcript	XM_038554364.1	protein_coding	23	c.1812+3436C>T
chr12	23624623	G	A	PASS	intron_variant	MODIFIER	COL21A1	COL21A1	transcript	XM_038554368.1	protein_coding	24	c.1812+3436C>T
chr12	23624623	G	A	PASS	intron_variant	MODIFIER	COL21A1	COL21A1	transcript	XM_038554369.1	protein_coding	21	c.1812+3436C>T
chr12	23624623	G	A	PASS	intron_variant	MODIFIER	COL21A1	COL21A1	transcript	XM_038554370.1	protein_coding	22	c.1812+3436C>T
chr12	23624623	G	A	PASS	intron_variant	MODIFIER	COL21A1	COL21A1	transcript	XM_038554373.1	protein_coding	22	c.1812+3436C>T
chr12	23965784	C	T	PASS	intron_variant	MODIFIER	DST	DST	transcript	XM_038554376.1	protein_coding	89	c.21411+124G>A
chr12	23965784	C	T	PASS	intron_variant	MODIFIER	DST	DST	transcript	XM_038554378.1	protein_coding	89	c.21411+124G>A
chr12	23965784	C	T	PASS	intron_variant	MODIFIER	DST	DST	transcript	XM_038554383.1	protein_coding	89	c.21411+124G>A
chr12	23965784	C	T	PASS	intron_variant	MODIFIER	DST	DST	transcript	XM_038554386.1	protein_coding	89	c.21411+124G>A
chr12	23965784	C	T	PASS	intron_variant	MODIFIER	DST	DST	transcript	XM_038554389.1	protein_coding	88	c.21084+124G>A
chr12	23965784	C	T	PASS	intron_variant	MODIFIER	DST	DST	transcript	XM_038554403.1	protein_coding	88	c.21312+124G>A
chr12	23965784	C	T	PASS	intron_variant	MODIFIER	DST	DST	transcript	XM_038554401.1	protein_coding	70	c.13551+124G>A
chr12	23965784	C	T	PASS	intron_variant	MODIFIER	DST	DST	transcript	XM_038554395.1	protein_coding	75	c.19773+124G>A
chr12	23965784	C	T	PASS	intron_variant	MODIFIER	DST	DST	transcript	XM_038554388.1	protein_coding	81	c.21096+124G>A
chr12	23965784	C	T	PASS	intron_variant	MODIFIER	DST	DST	transcript	XM_038554393.1	protein_coding	85	c.20751+124G>A
chr12	23965784	C	T	PASS	intron_variant	MODIFIER	DST	DST	transcript	XM_038554394.1	protein_coding	84	c.20424+124G>A
chr12	23965784	C	T	PASS	intron_variant	MODIFIER	DST	DST	transcript	XM_038554398.1	protein_coding	80	c.14529+124G>A
chr12	23965784	C	T	PASS	intron_variant	MODIFIER	DST	DST	transcript	XM_038554399.1	protein_coding	80	c.14529+124G>A
chr12	23965784	C	T	PASS	intron_variant	MODIFIER	DST	DST	transcript	XM_038554400.1	protein_coding	79	c.14202+124G>A
chr12	23965784	C	T	PASS	intron_variant	MODIFIER	DST	DST	transcript	XM_038554391.1	protein_coding	86	c.20850+124G>A
chr12	23965784	C	T	PASS	intron_variant	MODIFIER	DST	DST	transcript	XM_038554392.1	protein_coding	85	c.20751+124G>A
chr12	23965784	C	T	PASS	intron_variant	MODIFIER	DST	DST	transcript	XM_038554380.1	protein_coding	89	c.21384+124G>A
chr12	23965784	C	T	PASS	intron_variant	MODIFIER	DST	DST	transcript	XM_038554382.1	protein_coding	89	c.21411+124G>A
chr12	23965784	C	T	PASS	intron_variant	MODIFIER	DST	DST	transcript	XM_038554385.1	protein_coding	89	c.21384+124G>A
chr12	23965784	C	T	PASS	intron_variant	MODIFIER	DST	DST	transcript	XM_038554397.1	protein_coding	83	c.15063+124G>A
chr12	23965784	C	T	PASS	intron_variant	MODIFIER	DST	DST	transcript	XM_038554377.1	protein_coding	89	c.21399+124G>A
chr12	23965784	C	T	PASS	intron_variant	MODIFIER	DST	DST	transcript	XM_038554381.1	protein_coding	89	c.21348+124G>A
chr12	23965784	C	T	PASS	intron_variant	MODIFIER	DST	DST	transcript	XM_038554384.1	protein_coding	88	c.21312+124G>A
chr12	23965784	C	T	PASS	intron_variant	MODIFIER	DST	DST	transcript	XM_038554387.1	protein_coding	88	c.21285+124G>A
chr12	23965784	C	T	PASS	intron_variant	MODIFIER	DST	DST	transcript	XM_038554390.1	protein_coding	88	c.21084+124G>A
chr12	23965784	C	T	PASS	intron_variant	MODIFIER	DST	DST	transcript	XM_038554396.1	protein_coding	83	c.15090+124G>A
chr12	28470251	G	A	PASS	intron_variant	MODIFIER	EYS	EYS	transcript	XM_038554428.1	protein_coding	11	c.2299-6579C>T
chr12	28470251	G	A	PASS	intron_variant	MODIFIER	LOC111098301	LOC111098301	transcript	XR_005367892.1	pseudogene	5	n.465-28612G>A
chr12	28470251	G	A	PASS	intron_variant	MODIFIER	LOC111098301	LOC111098301	transcript	XR_005367890.1	pseudogene	3	n.399-28612G>A
chr12	28470251	G	A	PASS	intron_variant	MODIFIER	LOC111098301	LOC111098301	transcript	XR_005367891.1	pseudogene	2	n.193-28612G>A
chr12	49895560	G	A	PASS	intron_variant	MODIFIER	MAP3K7	MAP3K7	transcript	XM_038554740.1	protein_coding	14	c.1462+1352C>T
chr12	49895560	G	A	PASS	intron_variant	MODIFIER	MAP3K7	MAP3K7	transcript	XM_038554741.1	protein_coding	13	c.1381+1352C>T
chr12	50479333	C	T	PASS	downstream_gene_variant	MODIFIER	LOC119874300	LOC119874300	transcript	XR_005367454.1	pseudogene	-1	n.*4526C>T
chr12	50479333	C	T	PASS	downstream_gene_variant	MODIFIER	LOC119874300	LOC119874300	transcript	XR_005367453.1	pseudogene	-1	n.*4526C>T
chr12	50479333	C	T	PASS	downstream_gene_variant	MODIFIER	LOC119874300	LOC119874300	transcript	XR_005367455.1	pseudogene	-1	n.*4526C>T
chr12	50479333	C	T	PASS	intergenic_region	MODIFIER	LOC119874300-LOC119874301	LOC119874300-LOC119874301	intergenic_region	LOC119874300_3-LOC119874301_3		-1	n.50479333C>T
chr12	51769872	G	A	PASS	intron_variant	MODIFIER	LOC111098176	LOC111098176	transcript	XR_005367464.1	pseudogene	1	n.184+2139C>T
chr12	60631057	AG	A	PASS	intergenic_region	MODIFIER	GRIK2-LOC111098372	GRIK2-LOC111098372	intergenic_region	GRIK2_3-LOC111098372_3		-1	n.60631058delG
chr12	60631059	A	T	PASS	intergenic_region	MODIFIER	GRIK2-LOC111098372	GRIK2-LOC111098372	intergenic_region	GRIK2_3-LOC111098372_3		-1	n.60631059A>T
chr13	20020167	G	A	PASS	upstream_gene_variant	MODIFIER	SNTB1	SNTB1	transcript	XM_038555424.1	protein_coding	-1	c.-3674C>T
chr13	20020167	G	A	PASS	intergenic_region	MODIFIER	SNTB1-LOC100687902	SNTB1-LOC100687902	intergenic_region	SNTB1_3-LOC100687902_3		-1	n.20020167G>A
chr13	20126909	T	A	PASS	intergenic_region	MODIFIER	LOC100687902-LOC100686109	LOC100687902-LOC100686109	intergenic_region	LOC100687902_3-LOC100686109_3		-1	n.20126909T>A
chr13	20128066	G	T	PASS	intergenic_region	MODIFIER	LOC100687902-LOC100686109	LOC100687902-LOC100686109	intergenic_region	LOC100687902_3-LOC100686109_3		-1	n.20128066G>T
chr13	20128820	C	T	PASS	intergenic_region	MODIFIER	LOC100687902-LOC100686109	LOC100687902-LOC100686109	intergenic_region	LOC100687902_3-LOC100686109_3		-1	n.20128820C>T
chr13	20131747	G	A	PASS	intergenic_region	MODIFIER	LOC100687902-LOC100686109	LOC100687902-LOC100686109	intergenic_region	LOC100687902_3-LOC100686109_3		-1	n.20131747G>A
chr13	20154131	A	G	PASS	intergenic_region	MODIFIER	LOC100687902-LOC100686109	LOC100687902-LOC100686109	intergenic_region	LOC100687902_3-LOC100686109_3		-1	n.20154131A>G
chr13	20157185	C	T	PASS	intergenic_region	MODIFIER	LOC100687902-LOC100686109	LOC100687902-LOC100686109	intergenic_region	LOC100687902_3-LOC100686109_3		-1	n.20157185C>T
chr13	20157904	T	G	PASS	intergenic_region	MODIFIER	LOC100687902-LOC100686109	LOC100687902-LOC100686109	intergenic_region	LOC100687902_3-LOC100686109_3		-1	n.20157904T>G
chr13	20158176	T	C	PASS	intergenic_region	MODIFIER	LOC100687902-LOC100686109	LOC100687902-LOC100686109	intergenic_region	LOC100687902_3-LOC100686109_3		-1	n.20158176T>C
chr13	20158434	G	A	PASS	intergenic_region	MODIFIER	LOC100687902-LOC100686109	LOC100687902-LOC100686109	intergenic_region	LOC100687902_3-LOC100686109_3		-1	n.20158434G>A
chr13	20159019	C	G	PASS	intergenic_region	MODIFIER	LOC100687902-LOC100686109	LOC100687902-LOC100686109	intergenic_region	LOC100687902_3-LOC100686109_3		-1	n.20159019C>G
chr13	20159489	C	A	PASS	intergenic_region	MODIFIER	LOC100687902-LOC100686109	LOC100687902-LOC100686109	intergenic_region	LOC100687902_3-LOC100686109_3		-1	n.20159489C>A
chr13	20159728	C	T	PASS	intergenic_region	MODIFIER	LOC100687902-LOC100686109	LOC100687902-LOC100686109	intergenic_region	LOC100687902_3-LOC100686109_3		-1	n.20159728C>T
chr13	20160908	T	A	PASS	intergenic_region	MODIFIER	LOC100687902-LOC100686109	LOC100687902-LOC100686109	intergenic_region	LOC100687902_3-LOC100686109_3		-1	n.20160908T>A
chr13	20162071	C	T	PASS	intergenic_region	MODIFIER	LOC100687902-LOC100686109	LOC100687902-LOC100686109	intergenic_region	LOC100687902_3-LOC100686109_3		-1	n.20162071C>T
chr13	20162526	A	G	PASS	intergenic_region	MODIFIER	LOC100687902-LOC100686109	LOC100687902-LOC100686109	intergenic_region	LOC100687902_3-LOC100686109_3		-1	n.20162526A>G
chr13	20165592	C	T	PASS	intergenic_region	MODIFIER	LOC100687902-LOC100686109	LOC100687902-LOC100686109	intergenic_region	LOC100687902_3-LOC100686109_3		-1	n.20165592C>T
chr13	20166040	TG	T	PASS	intergenic_region	MODIFIER	LOC100687902-LOC100686109	LOC100687902-LOC100686109	intergenic_region	LOC100687902_3-LOC100686109_3		-1	n.20166041delG
chr13	57869794	AC	A	PASS	intergenic_region	MODIFIER	LOC119865552-LOC100684630	LOC119865552-LOC100684630	intergenic_region	LOC119865552_3-LOC100684630_3		-1	n.57869795delC
chr14	3821965	C	T	PASS	intron_variant	MODIFIER	EXOC4	EXOC4	transcript	XM_038556467.1	protein_coding	6	c.1010+1153G>A
chr14	3821965	C	T	PASS	intron_variant	MODIFIER	EXOC4	EXOC4	transcript	XM_038556468.1	protein_coding	6	c.1010+1153G>A
chr14	3821965	C	T	PASS	intron_variant	MODIFIER	EXOC4	EXOC4	transcript	XM_038556469.1	protein_coding	6	c.1010+1153G>A
chr14	3821965	C	T	PASS	intron_variant	MODIFIER	EXOC4	EXOC4	transcript	XM_038556473.1	protein_coding	6	c.1010+1153G>A
chr14	3821965	C	T	PASS	intron_variant	MODIFIER	EXOC4	EXOC4	transcript	XM_038556471.1	protein_coding	6	c.1010+1153G>A
chr14	3821965	C	T	PASS	intron_variant	MODIFIER	EXOC4	EXOC4	transcript	XM_038556472.1	protein_coding	6	c.1010+1153G>A
chr14	3821965	C	T	PASS	intron_variant	MODIFIER	EXOC4	EXOC4	transcript	XM_038556470.1	protein_coding	6	c.1010+1153G>A
chr14	3821965	C	T	PASS	intron_variant	MODIFIER	EXOC4	EXOC4	transcript	XM_038556474.1	protein_coding	6	c.1010+1153G>A
chr14	37858176	T	TGGGGGG	PASS	intergenic_region	MODIFIER	LOC611172-NPY	LOC611172-NPY	intergenic_region	LOC611172_3-NPY_3		-1	n.37858176_37858177insGGGGGG
chr14	44644106	G	T	PASS	upstream_gene_variant	MODIFIER	PDE1C	PDE1C	transcript	XM_038557261.1	protein_coding	-1	c.-640C>A
chr14	44644106	G	T	PASS	intron_variant	MODIFIER	PDE1C	PDE1C	transcript	XM_038557256.1	protein_coding	3	c.308+76150C>A
chr14	44644106	G	T	PASS	intron_variant	MODIFIER	PDE1C	PDE1C	transcript	XM_038557259.1	protein_coding	1	c.-2-370C>A
chr14	44644106	G	T	PASS	intron_variant	MODIFIER	PDE1C	PDE1C	transcript	XM_038557258.1	protein_coding	3	c.308+76150C>A
chr14	44644106	G	T	PASS	intron_variant	MODIFIER	PDE1C	PDE1C	transcript	XM_038557257.1	protein_coding	3	c.308+76150C>A
chr14	44644106	G	T	PASS	intron_variant	MODIFIER	PDE1C	PDE1C	transcript	XM_038557260.1	protein_coding	3	c.308+76150C>A
chr15	17778026	G	GAA	PASS	downstream_gene_variant	MODIFIER	TTC5	TTC5	transcript	XR_005370331.1	pseudogene	-1	n.*2236_*2237insTT
chr15	17778026	G	GAA	PASS	intron_variant	MODIFIER	TTC5	TTC5	transcript	XM_038558401.1	protein_coding	9	c.1201-152_1201-151insTT
chr15	26067911	G	C	PASS	intergenic_region	MODIFIER	LOC119877058-LOC119869444	LOC119877058-LOC119869444	intergenic_region	LOC119877058-LOC119869444_3		-1	n.26067911G>C
chr16	14702615	TA	T	PASS	intergenic_region	MODIFIER	LOC106559810-LOC119877095	LOC106559810-LOC119877095	intergenic_region	LOC106559810_2-LOC119877095_1		-1	n.14702616delA
chr16	29531916	CTGCCTT	C	PASS	intergenic_region	MODIFIER	LOC119869635-LOC111090288	LOC119869635-LOC111090288	intergenic_region	LOC119869635_3-LOC111090288_3		-1	n.29531917_29531922delTGCCTT
chr16	41885211	C	T	PASS	intron_variant	MODIFIER	MTUS1	MTUS1	transcript	XM_038560266.1	protein_coding	5	c.2459-3972G>A
chr16	41885211	C	T	PASS	intron_variant	MODIFIER	MTUS1	MTUS1	transcript	XM_038560268.1	protein_coding	4	c.2459-3972G>A
chr16	41885211	C	T	PASS	intron_variant	MODIFIER	MTUS1	MTUS1	transcript	XM_038560269.1	protein_coding	5	c.2459-3972G>A
chr16	41885211	C	T	PASS	intron_variant	MODIFIER	MTUS1	MTUS1	transcript	XM_038560271.1	protein_coding	1	c.122-3972G>A
chr16	41885211	C	T	PASS	intron_variant	MODIFIER	MTUS1	MTUS1	transcript	XM_038560270.1	protein_coding	3	c.365-3972G>A
chr16	41885211	C	T	PASS	intron_variant	MODIFIER	MTUS1	MTUS1	transcript	XM_038560267.1	protein_coding	5	c.2459-3972G>A
chr16	42273326	T	C	VQSRTrancheSNP99.90to100.00	upstream_gene_variant	MODIFIER	FRG1	FRG1	transcript	XM_038560309.1	protein_coding	-1	c.-2568A>G
chr16	42273326	T	C	VQSRTrancheSNP99.90to100.00	upstream_gene_variant	MODIFIER	LOC119874658	LOC119874658	transcript	XM_038559196.1	protein_coding	-1	c.-2171T>C
chr16	42273326	T	C	VQSRTrancheSNP99.90to100.00	upstream_gene_variant	MODIFIER	FRG1	FRG1	transcript	XM_038560310.1	protein_coding	-1	c.-2568A>G
chr16	42273326	T	C	VQSRTrancheSNP99.90to100.00	intergenic_region	MODIFIER	FRG1-LOC119874658	FRG1-LOC119874658	intergenic_region	FRG1_3-LOC119874658_2		-1	n.42273326T>C
chr16	43030568	A	G	PASS	intergenic_region	MODIFIER	LOC100688919-LOC119869651	LOC100688919-LOC119869651	intergenic_region	LOC100688919_3-LOC119869651_3		-1	n.43030568A>G
chr16	43168548	T	C	PASS	intergenic_region	MODIFIER	LOC100688919-LOC119869651	LOC100688919-LOC119869651	intergenic_region	LOC100688919_3-LOC119869651_3		-1	n.43168548T>C
chr16	43539497	T	C	PASS	intergenic_region	MODIFIER	LOC100688919-LOC119869651	LOC100688919-LOC119869651	intergenic_region	LOC100688919_3-LOC119869651_3		-1	n.43539497T>C
chr16	44817327	G	A	PASS	intergenic_region	MODIFIER	LOC119869552-LOC119869631	LOC119869552-LOC119869631	intergenic_region	LOC119869552_3-LOC119869631_3		-1	n.44817327G>A
chr17	26241816	T	G	PASS	intron_variant	MODIFIER	LTBP1	LTBP1	transcript	XM_038561238.1	protein_coding	2	c.139+17509T>G
chr17	26241816	T	G	PASS	intron_variant	MODIFIER	LTBP1	LTBP1	transcript	XM_038561239.1	protein_coding	2	c.139+17509T>G
chr17	26241816	T	G	PASS	intron_variant	MODIFIER	LTBP1	LTBP1	transcript	XM_038561240.1	protein_coding	2	c.139+17509T>G
chr17	54181176	G	A	PASS	non_coding_transcript_exon_variant	MODIFIER	LOC119869773	LOC119869773	transcript	XR_005371910.1	pseudogene	3	n.1052G>A
chr17	54181176	G	A	PASS	non_coding_transcript_exon_variant	MODIFIER	LOC119869773	LOC119869773	transcript	XR_005371908.1	pseudogene	3	n.979G>A
chr17	54181176	G	A	PASS	non_coding_transcript_exon_variant	MODIFIER	LOC119869773	LOC119869773	transcript	XR_005371909.1	pseudogene	3	n.705G>A
chr17	55952374	A	T	PASS	intron_variant	MODIFIER	SPAG17	SPAG17	transcript	XM_038561898.1	protein_coding	3	c.312+15309T>A
chr17	55952374	A	T	PASS	intron_variant	MODIFIER	LOC119869690	LOC119869690	transcript	XR_005372662.1	pseudogene	2	n.562+22665A>T
chr17	55952374	A	T	PASS	intron_variant	MODIFIER	SPAG17	SPAG17	transcript	XM_038561900.1	protein_coding	3	c.312+15309T>A
chr17	55952374	A	T	PASS	intron_variant	MODIFIER	SPAG17	SPAG17	transcript	XM_038561899.1	protein_coding	3	c.312+15309T>A
chr17	57541077	A	ATAAT	PASS	intron_variant	MODIFIER	NOTCH2	NOTCH2	transcript	XM_038561934.1	protein_coding	2	c.156-4779_156-4778insATTA
chr18	455441	G	C	PASS	intron_variant	MODIFIER	ABCA13	ABCA13	transcript	XM_038562528.1	protein_coding	46	c.12936-472G>C
chr18	5960354	G	T	PASS	upstream_gene_variant	MODIFIER	EGFR	EGFR	transcript	XM_038562623.1	protein_coding	-1	c.-506G>T
chr18	5960354	G	T	PASS	intergenic_region	MODIFIER	LOC119864324-EGFR	LOC119864324-EGFR	intergenic_region	LOC119864324_3-EGFR_3		-1	n.5960354G>T
chr18	6445523	G	GAAAAGAAAAGAAAAGAAAAGAAAAGAAAAGAAAAGAAAAGAAAAGAAAAT	PASS	intron_variant	MODIFIER	VOPP1	VOPP1	transcript	XM_038562627.1	protein_coding	1	c.55-1039_55-1038insATTTTCTTTTCTTTTCTTTTCTTTTCTTTTCTTTTCTTTTCTTTTCTTTT
chr18	30846022	A	T	PASS	downstream_gene_variant	MODIFIER	LOC111090810	LOC111090810	transcript	XR_005372941.1	pseudogene	-1	n.*3182A>T
chr18	30846022	A	T	PASS	downstream_gene_variant	MODIFIER	LOC111090810	LOC111090810	transcript	XR_005372939.1	pseudogene	-1	n.*777A>T
chr18	30846022	A	T	PASS	intergenic_region	MODIFIER	LOC111090810-LOC119864118	LOC111090810-LOC119864118	intergenic_region	LOC111090810_3-LOC119864118_3		-1	n.30846022A>T
chr18	32579639	C	T	PASS	intron_variant	MODIFIER	LOC111090937	LOC111090937	transcript	XM_038564461.1	protein_coding	5	c.424-7800C>T
chr18	33027759	G	A	PASS	intron_variant	MODIFIER	SLC1A2	SLC1A2	transcript	NM_001003138.2_3	protein_coding	1	c.-10-32031G>A
chr18	33547266	G	A	PASS	intergenic_region	MODIFIER	LOC111090837-EHF	LOC111090837-EHF	intergenic_region	LOC111090837_1-EHF_3		-1	n.33547266G>A
chr18	33727719	A	C	PASS	intergenic_region	MODIFIER	EHF-ELF5	EHF-ELF5	intergenic_region	EHF_3-ELF5_3		-1	n.33727719A>C
chr18	35213373	A	G	PASS	intron_variant	MODIFIER	CCDC73	CCDC73	transcript	XM_038563087.1	protein_coding	2	c.42+8874A>G
chr18	35213373	A	G	PASS	intron_variant	MODIFIER	CCDC73	CCDC73	transcript	XM_038563088.1	protein_coding	1	c.33+8883A>G
chr18	35213373	A	G	PASS	intron_variant	MODIFIER	CCDC73	CCDC73	transcript	XM_038563089.1	protein_coding	1	c.42+8874A>G
chr18	35213373	A	G	PASS	intron_variant	MODIFIER	CCDC73	CCDC73	transcript	XM_038563090.1	protein_coding	1	c.42+8874A>G
chr18	35213373	A	G	PASS	intron_variant	MODIFIER	CCDC73	CCDC73	transcript	XM_038563091.1	protein_coding	1	c.42+8874A>G
chr18	35213373	A	G	PASS	intron_variant	MODIFIER	CCDC73	CCDC73	transcript	XM_038563092.1	protein_coding	1	c.42+8874A>G
chr18	35213373	A	G	PASS	intron_variant	MODIFIER	CCDC73	CCDC73	transcript	XM_038563093.1	protein_coding	1	c.42+8874A>G
chr18	35213373	A	G	PASS	intron_variant	MODIFIER	CCDC73	CCDC73	transcript	XM_038563095.1	protein_coding	1	c.42+8874A>G
chr18	35213373	A	G	PASS	intron_variant	MODIFIER	CCDC73	CCDC73	transcript	XM_038563096.1	protein_coding	1	c.42+8874A>G
chr18	35213373	A	G	PASS	intron_variant	MODIFIER	CCDC73	CCDC73	transcript	XM_038563097.1	protein_coding	1	c.42+8874A>G
chr18	35213373	A	G	PASS	intron_variant	MODIFIER	CCDC73	CCDC73	transcript	XM_038563098.1	protein_coding	1	c.42+8874A>G
chr18	35213373	A	G	PASS	intron_variant	MODIFIER	CCDC73	CCDC73	transcript	XM_038563099.1	protein_coding	1	c.42+8874A>G
chr18	35623507	T	C	PASS	intron_variant	MODIFIER	LOC102157112	LOC102157112	transcript	XM_038563119.1	protein_coding	1	c.-29+30977T>C
chr18	36053461	C	T	PASS	intron_variant	MODIFIER	PAX6	PAX6	transcript	NM_001097544.1_3	protein_coding	4	c.141+195C>T
chr18	36791856	G	T	PASS	intron_variant	MODIFIER	DCDC1	DCDC1	transcript	XM_038563134.1	protein_coding	21	c.2811-33202G>T
chr18	36791856	G	T	PASS	intron_variant	MODIFIER	DCDC1	DCDC1	transcript	XM_038563152.1	protein_coding	21	c.2811-33202G>T
chr18	36791856	G	T	PASS	intron_variant	MODIFIER	DCDC1	DCDC1	transcript	XM_038563135.1	protein_coding	21	c.2811-33202G>T
chr18	36791856	G	T	PASS	intron_variant	MODIFIER	DCDC1	DCDC1	transcript	XM_038563145.1	protein_coding	20	c.2697-33202G>T
chr18	36791856	G	T	PASS	intron_variant	MODIFIER	DCDC1	DCDC1	transcript	XM_038563146.1	protein_coding	20	c.2676-33202G>T
chr18	36791856	G	T	PASS	intron_variant	MODIFIER	DCDC1	DCDC1	transcript	XM_038563136.1	protein_coding	21	c.2811-33202G>T
chr18	36791856	G	T	PASS	intron_variant	MODIFIER	DCDC1	DCDC1	transcript	XM_038563139.1	protein_coding	22	c.2706-33202G>T
chr18	36791856	G	T	PASS	intron_variant	MODIFIER	DCDC1	DCDC1	transcript	XM_038563147.1	protein_coding	22	c.2634-33202G>T
chr18	36791856	G	T	PASS	intron_variant	MODIFIER	DCDC1	DCDC1	transcript	XM_038563150.1	protein_coding	21	c.2520-33202G>T
chr18	36791856	G	T	PASS	intron_variant	MODIFIER	DCDC1	DCDC1	transcript	XM_038563154.1	protein_coding	19	c.2421-33202G>T
chr18	36791856	G	T	PASS	intron_variant	MODIFIER	DCDC1	DCDC1	transcript	XM_038563140.1	protein_coding	22	c.2706-33202G>T
chr18	36791856	G	T	PASS	intron_variant	MODIFIER	DCDC1	DCDC1	transcript	XM_038563137.1	protein_coding	21	c.2706-33202G>T
chr18	36791856	G	T	PASS	intron_variant	MODIFIER	DCDC1	DCDC1	transcript	XM_038563153.1	protein_coding	19	c.2421-33202G>T
chr18	36791856	G	T	PASS	intron_variant	MODIFIER	DCDC1	DCDC1	transcript	XM_038563149.1	protein_coding	21	c.2634-33202G>T
chr18	36791856	G	T	PASS	intron_variant	MODIFIER	DCDC1	DCDC1	transcript	XM_038563151.1	protein_coding	20	c.2520-33202G>T
chr18	36791856	G	T	PASS	intron_variant	MODIFIER	DCDC1	DCDC1	transcript	XM_038563142.1	protein_coding	21	c.2706-33202G>T
chr18	36791856	G	T	PASS	intron_variant	MODIFIER	DCDC1	DCDC1	transcript	XM_038563144.1	protein_coding	20	c.2706-33202G>T
chr18	36791856	G	T	PASS	intron_variant	MODIFIER	DCDC1	DCDC1	transcript	XM_038563148.1	protein_coding	21	c.2634-33202G>T
chr18	36791856	G	T	PASS	intron_variant	MODIFIER	DCDC1	DCDC1	transcript	XM_038563141.1	protein_coding	21	c.2706-33202G>T
chr18	36791856	G	T	PASS	intron_variant	MODIFIER	DCDC1	DCDC1	transcript	XM_038563143.1	protein_coding	20	c.2706-33202G>T
chr18	36791856	G	T	PASS	intron_variant	MODIFIER	DCDC1	DCDC1	transcript	XM_038563157.1	protein_coding	13	c.1440-33202G>T
chr18	36791856	G	T	PASS	intron_variant	MODIFIER	DCDC1	DCDC1	transcript	XM_038563156.1	protein_coding	13	c.1440-33202G>T
chr18	36791856	G	T	PASS	intron_variant	MODIFIER	DCDC1	DCDC1	transcript	XM_038563155.1	protein_coding	13	c.1548-33202G>T
chr18	36793375	G	A	PASS	intron_variant	MODIFIER	DCDC1	DCDC1	transcript	XM_038563134.1	protein_coding	21	c.2811-31683G>A
chr18	36793375	G	A	PASS	intron_variant	MODIFIER	DCDC1	DCDC1	transcript	XM_038563152.1	protein_coding	21	c.2811-31683G>A
chr18	36793375	G	A	PASS	intron_variant	MODIFIER	DCDC1	DCDC1	transcript	XM_038563135.1	protein_coding	21	c.2811-31683G>A
chr18	36793375	G	A	PASS	intron_variant	MODIFIER	DCDC1	DCDC1	transcript	XM_038563145.1	protein_coding	20	c.2697-31683G>A
chr18	36793375	G	A	PASS	intron_variant	MODIFIER	DCDC1	DCDC1	transcript	XM_038563146.1	protein_coding	20	c.2676-31683G>A
chr18	36793375	G	A	PASS	intron_variant	MODIFIER	DCDC1	DCDC1	transcript	XM_038563136.1	protein_coding	21	c.2811-31683G>A
chr18	36793375	G	A	PASS	intron_variant	MODIFIER	DCDC1	DCDC1	transcript	XM_038563139.1	protein_coding	22	c.2706-31683G>A
chr18	36793375	G	A	PASS	intron_variant	MODIFIER	DCDC1	DCDC1	transcript	XM_038563147.1	protein_coding	22	c.2634-31683G>A
chr18	36793375	G	A	PASS	intron_variant	MODIFIER	DCDC1	DCDC1	transcript	XM_038563150.1	protein_coding	21	c.2520-31683G>A
chr18	36793375	G	A	PASS	intron_variant	MODIFIER	DCDC1	DCDC1	transcript	XM_038563154.1	protein_coding	19	c.2421-31683G>A
chr18	36793375	G	A	PASS	intron_variant	MODIFIER	DCDC1	DCDC1	transcript	XM_038563140.1	protein_coding	22	c.2706-31683G>A
chr18	36793375	G	A	PASS	intron_variant	MODIFIER	DCDC1	DCDC1	transcript	XM_038563137.1	protein_coding	21	c.2706-31683G>A
chr18	36793375	G	A	PASS	intron_variant	MODIFIER	DCDC1	DCDC1	transcript	XM_038563153.1	protein_coding	19	c.2421-31683G>A
chr18	36793375	G	A	PASS	intron_variant	MODIFIER	DCDC1	DCDC1	transcript	XM_038563149.1	protein_coding	21	c.2634-31683G>A
chr18	36793375	G	A	PASS	intron_variant	MODIFIER	DCDC1	DCDC1	transcript	XM_038563151.1	protein_coding	20	c.2520-31683G>A
chr18	36793375	G	A	PASS	intron_variant	MODIFIER	DCDC1	DCDC1	transcript	XM_038563142.1	protein_coding	21	c.2706-31683G>A
chr18	36793375	G	A	PASS	intron_variant	MODIFIER	DCDC1	DCDC1	transcript	XM_038563144.1	protein_coding	20	c.2706-31683G>A
chr18	36793375	G	A	PASS	intron_variant	MODIFIER	DCDC1	DCDC1	transcript	XM_038563148.1	protein_coding	21	c.2634-31683G>A
chr18	36793375	G	A	PASS	intron_variant	MODIFIER	DCDC1	DCDC1	transcript	XM_038563141.1	protein_coding	21	c.2706-31683G>A
chr18	36793375	G	A	PASS	intron_variant	MODIFIER	DCDC1	DCDC1	transcript	XM_038563143.1	protein_coding	20	c.2706-31683G>A
chr18	36793375	G	A	PASS	intron_variant	MODIFIER	DCDC1	DCDC1	transcript	XM_038563157.1	protein_coding	13	c.1440-31683G>A
chr18	36793375	G	A	PASS	intron_variant	MODIFIER	DCDC1	DCDC1	transcript	XM_038563156.1	protein_coding	13	c.1440-31683G>A
chr18	36793375	G	A	PASS	intron_variant	MODIFIER	DCDC1	DCDC1	transcript	XM_038563155.1	protein_coding	13	c.1548-31683G>A
chr18	38605307	T	A	PASS	downstream_gene_variant	MODIFIER	OR9Q3	OR9Q3	transcript	XM_038563196.1	protein_coding	-1	c.*4531A>T
chr18	38605307	T	A	PASS	intergenic_region	MODIFIER	OR1S1P-OR9Q3	OR1S1P-OR9Q3	intergenic_region	OR1S1P_3-OR9Q3_3		-1	n.38605307T>A
chr18	38642659	G	A	PASS	downstream_gene_variant	MODIFIER	OR9I2	OR9I2	transcript	XM_038563198.1	protein_coding	-1	c.*4493C>T
chr18	38642659	G	A	PASS	downstream_gene_variant	MODIFIER	OR9I2	OR9I2	transcript	XM_038563199.1	protein_coding	-1	c.*4402C>T
chr18	38642659	G	A	PASS	intergenic_region	MODIFIER	OR9Q3-OR9I2	OR9Q3-OR9I2	intergenic_region	OR9Q3_3-OR9I2_3		-1	n.38642659G>A
chr18	40399631	CGA	C	PASS	intergenic_region	MODIFIER	OR10AG66-OR5I1	OR10AG66-OR5I1	intergenic_region	OR10AG66_3-OR5I1_3		-1	n.40399632_40399633delGA
chr18	40849885	T	A	PASS	upstream_gene_variant	MODIFIER	OR4C10E	OR4C10E	transcript	NM_001388625.1_2	protein_coding	-1	c.-4943T>A
chr18	40849885	T	A	PASS	intergenic_region	MODIFIER	OR4C11-OR4C10E	OR4C11-OR4C10E	intergenic_region	OR4C11_2-OR4C10E_2		-1	n.40849885T>A
chr18	41597361	G	T	PASS	intergenic_region	MODIFIER	LOC119864299-OR4A47GP	LOC119864299-OR4A47GP	intergenic_region	LOC119864299_3-OR4A47GP_3		-1	n.41597361G>T
chr18	43151975	A	T	PASS	intron_variant	MODIFIER	CKAP5	CKAP5	transcript	XM_038563400.1	protein_coding	8	c.979-1301A>T
chr18	43151975	A	T	PASS	intron_variant	MODIFIER	CKAP5	CKAP5	transcript	XM_038563404.1	protein_coding	8	c.979-1301A>T
chr18	43151975	A	T	PASS	intron_variant	MODIFIER	CKAP5	CKAP5	transcript	XM_038563406.1	protein_coding	8	c.979-1301A>T
chr18	43151975	A	T	PASS	intron_variant	MODIFIER	CKAP5	CKAP5	transcript	XM_038563401.1	protein_coding	8	c.979-1301A>T
chr18	43151975	A	T	PASS	intron_variant	MODIFIER	CKAP5	CKAP5	transcript	XM_038563402.1	protein_coding	8	c.979-1301A>T
chr18	43151975	A	T	PASS	intron_variant	MODIFIER	CKAP5	CKAP5	transcript	XM_038563405.1	protein_coding	7	c.979-1301A>T
chr18	43151975	A	T	PASS	intron_variant	MODIFIER	CKAP5	CKAP5	transcript	XM_038563403.1	protein_coding	7	c.979-1301A>T
chr19	7853345	T	G	PASS	intergenic_region	MODIFIER	LOC119864373-LOC119864520	LOC119864373-LOC119864520	intergenic_region	LOC119864373_3-LOC119864520_3		-1	n.7853345T>G
chr19	22736424	G	T	PASS	intergenic_region	MODIFIER	LOC119877291-LOC111091051	LOC119877291-LOC111091051	intergenic_region	LOC119877291-LOC111091051_3		-1	n.22736424G>T
chr19	34653975	C	T	PASS	intron_variant	MODIFIER	LOC106560027	LOC106560027	transcript	XR_005374127.1	pseudogene	5	n.566+5081G>A
chr19	34653975	C	T	PASS	intron_variant	MODIFIER	LOC111091158	LOC111091158	transcript	XR_005374137.1	pseudogene	4	n.381+1937C>T
chr19	34653975	C	T	PASS	intron_variant	MODIFIER	LOC106560027	LOC106560027	transcript	XR_005374119.1	pseudogene	5	n.566+5081G>A
chr19	34653975	C	T	PASS	intron_variant	MODIFIER	LOC106560027	LOC106560027	transcript	XR_005374120.1	pseudogene	5	n.566+5081G>A
chr19	34653975	C	T	PASS	intron_variant	MODIFIER	LOC106560027	LOC106560027	transcript	XR_005374121.1	pseudogene	5	n.566+5081G>A
chr19	34653975	C	T	PASS	intron_variant	MODIFIER	LOC106560027	LOC106560027	transcript	XR_005374122.1	pseudogene	5	n.566+5081G>A
chr19	34653975	C	T	PASS	intron_variant	MODIFIER	LOC106560027	LOC106560027	transcript	XR_005374123.1	pseudogene	5	n.566+5081G>A
chr19	34653975	C	T	PASS	intron_variant	MODIFIER	LOC106560027	LOC106560027	transcript	XR_005374124.1	pseudogene	5	n.566+5081G>A
chr19	34653975	C	T	PASS	intron_variant	MODIFIER	LOC106560027	LOC106560027	transcript	XR_005374125.1	pseudogene	5	n.566+5081G>A
chr19	34653975	C	T	PASS	intron_variant	MODIFIER	LOC106560027	LOC106560027	transcript	XR_005374126.1	pseudogene	5	n.566+5081G>A
chr19	34653975	C	T	PASS	intron_variant	MODIFIER	LOC106560027	LOC106560027	transcript	XR_005374131.1	pseudogene	4	n.462-10420G>A
chr19	34653975	C	T	PASS	intron_variant	MODIFIER	LOC106560027	LOC106560027	transcript	XR_005374132.1	pseudogene	4	n.462-9266G>A
chr19	34653975	C	T	PASS	intron_variant	MODIFIER	LOC106560027	LOC106560027	transcript	XR_005374133.1	pseudogene	4	n.462-10420G>A
chr19	34653975	C	T	PASS	intron_variant	MODIFIER	LOC106560027	LOC106560027	transcript	XR_005374134.1	pseudogene	4	n.461+29376G>A
chr19	34653975	C	T	PASS	intron_variant	MODIFIER	LOC106560027	LOC106560027	transcript	XR_005374128.1	pseudogene	5	n.566+5081G>A
chr19	34653975	C	T	PASS	intron_variant	MODIFIER	LOC106560027	LOC106560027	transcript	XR_005374129.1	pseudogene	5	n.566+5081G>A
chr19	34653975	C	T	PASS	intron_variant	MODIFIER	LOC106560027	LOC106560027	transcript	XR_005374130.1	pseudogene	5	n.566+5081G>A
chr19	34653975	C	T	PASS	intron_variant	MODIFIER	LOC111091158	LOC111091158	transcript	XR_005374136.1	pseudogene	3	n.279+1937C>T
chr19	36300165	G	C	PASS	intergenic_region	MODIFIER	LOC111091063-LOC111091162	LOC111091063-LOC111091162	intergenic_region	LOC111091063_3-LOC111091162_3		-1	n.36300165G>C
chr19	44067778	T	C	PASS	intergenic_region	MODIFIER	LOC119864396-LRP1B	LOC119864396-LRP1B	intergenic_region	LOC119864396_3-LRP1B_3		-1	n.44067778T>C
chr19	52084397	TCC	T	PASS	intron_variant	MODIFIER	EPC2	EPC2	transcript	XM_038565163.1	protein_coding	2	c.314-11981_314-11980delCC
chr19	52084400	TTCCTTCCTTCCTTCCTTC	T	PASS	intron_variant	MODIFIER	EPC2	EPC2	transcript	XM_038565163.1	protein_coding	2	c.314-11978_314-11961delTCCTTCCTTCCTTCCTTC
chr20	9067246	A	T	PASS	intron_variant	MODIFIER	SRGAP3	SRGAP3	transcript	XM_038565766.1	protein_coding	1	c.68-17382A>T
chr20	9067246	A	T	PASS	intron_variant	MODIFIER	SRGAP3	SRGAP3	transcript	XM_038565770.1	protein_coding	3	c.-293-17382A>T
chr20	9067246	A	T	PASS	intron_variant	MODIFIER	SRGAP3	SRGAP3	transcript	XM_038565767.1	protein_coding	2	c.8-17382A>T
chr20	9067246	A	T	PASS	intron_variant	MODIFIER	SRGAP3	SRGAP3	transcript	XR_005374626.1	pseudogene	1	n.806-17382A>T
chr20	9067246	A	T	PASS	intron_variant	MODIFIER	SRGAP3	SRGAP3	transcript	XM_038565772.1	protein_coding	1	c.68-17382A>T
chr20	9067246	A	T	PASS	intron_variant	MODIFIER	SRGAP3	SRGAP3	transcript	XM_038565768.1	protein_coding	1	c.68-17382A>T
chr20	10120266	A	G	PASS	intergenic_region	MODIFIER	LOC119864571-LOC100684959	LOC119864571-LOC100684959	intergenic_region	LOC119864571_3-LOC100684959_3		-1	n.10120266A>G
chr20	21762646	G	A	PASS	intergenic_region	MODIFIER	LOC102155943-MDFIC2	LOC102155943-MDFIC2	intergenic_region	LOC102155943_3-MDFIC2_3		-1	n.21762646G>A
chr20	22475016	G	A	PASS	intron_variant	MODIFIER	FRMD4B	FRMD4B	transcript	XM_038565874.1	protein_coding	1	c.-127-12658G>A
chr20	22757441	G	C	PASS	intron_variant	MODIFIER	LMOD3	LMOD3	transcript	XM_038565876.1	protein_coding	3	c.1836+2733G>C
chr20	22757441	G	C	PASS	intron_variant	MODIFIER	LMOD3	LMOD3	transcript	XM_038565877.1	protein_coding	3	c.1701+2733G>C
chr20	38364567	G	A	PASS	upstream_gene_variant	MODIFIER	LOC119864684	LOC119864684	transcript	XR_005374911.1	pseudogene	-1	n.-1453G>A
chr20	38364567	G	A	PASS	intron_variant	MODIFIER	TEX264	TEX264	transcript	XM_038566299.1	protein_coding	2	c.-36+222C>T
chr20	38364567	G	A	PASS	intron_variant	MODIFIER	TEX264	TEX264	transcript	XM_038566302.1	protein_coding	2	c.-36+222C>T
chr20	38364567	G	A	PASS	intron_variant	MODIFIER	TEX264	TEX264	transcript	XM_038566303.1	protein_coding	2	c.-36+222C>T
chr20	38364567	G	A	PASS	intron_variant	MODIFIER	TEX264	TEX264	transcript	XM_038566300.1	protein_coding	2	c.-36+222C>T
chr20	38364567	G	A	PASS	intron_variant	MODIFIER	TEX264	TEX264	transcript	XM_038566301.1	protein_coding	2	c.-36+222C>T
chr20	38631761	G	T	PASS	intron_variant	MODIFIER	DOCK3	DOCK3	transcript	XM_038566313.1	protein_coding	40	c.4107+568C>A
chr20	38631761	G	T	PASS	intron_variant	MODIFIER	DOCK3	DOCK3	transcript	XM_038566324.1	protein_coding	31	c.3261+568C>A
chr20	38631761	G	T	PASS	intron_variant	MODIFIER	DOCK3	DOCK3	transcript	XM_038566323.1	protein_coding	34	c.3507+568C>A
chr20	38631761	G	T	PASS	intron_variant	MODIFIER	DOCK3	DOCK3	transcript	XM_038566322.1	protein_coding	39	c.3900+568C>A
chr20	38631761	G	T	PASS	intron_variant	MODIFIER	DOCK3	DOCK3	transcript	XM_038566319.1	protein_coding	38	c.4020+568C>A
chr20	38631761	G	T	PASS	intron_variant	MODIFIER	DOCK3	DOCK3	transcript	XM_038566314.1	protein_coding	40	c.4107+568C>A
chr20	38631761	G	T	PASS	intron_variant	MODIFIER	DOCK3	DOCK3	transcript	XM_038566315.1	protein_coding	39	c.4080+568C>A
chr20	38631761	G	T	PASS	intron_variant	MODIFIER	DOCK3	DOCK3	transcript	XM_038566316.1	protein_coding	40	c.4065+568C>A
chr20	38631761	G	T	PASS	intron_variant	MODIFIER	DOCK3	DOCK3	transcript	XM_038566317.1	protein_coding	40	c.4107+568C>A
chr20	38631761	G	T	PASS	intron_variant	MODIFIER	DOCK3	DOCK3	transcript	XM_038566318.1	protein_coding	40	c.4107+568C>A
chr20	38631761	G	T	PASS	intron_variant	MODIFIER	DOCK3	DOCK3	transcript	XM_038566321.1	protein_coding	39	c.3960+568C>A
chr20	38631761	G	T	PASS	intron_variant	MODIFIER	DOCK3	DOCK3	transcript	XM_038566320.1	protein_coding	40	c.4107+568C>A
chr20	40030370	G	T	PASS	intron_variant	MODIFIER	BSN	BSN	transcript	XM_038565358.1	protein_coding	3	c.1132-2685C>A
chr20	40208370	G	C	PASS	intergenic_region	MODIFIER	DAG1-NICN1	DAG1-NICN1	intergenic_region	DAG1_3-NICN1_3		-1	n.40208370G>C
chr20	40627218	G	A	PASS	intron_variant	MODIFIER	ARIH2	ARIH2	transcript	XM_038566506.1	protein_coding	3	c.249+5282C>T
chr20	40627218	G	A	PASS	intron_variant	MODIFIER	ARIH2	ARIH2	transcript	XM_038566507.1	protein_coding	3	c.249+5282C>T
chr20	40627218	G	A	PASS	intron_variant	MODIFIER	ARIH2	ARIH2	transcript	XM_038566509.1	protein_coding	3	c.-8+5282C>T
chr20	40627218	G	A	PASS	intron_variant	MODIFIER	ARIH2	ARIH2	transcript	XM_038566508.1	protein_coding	3	c.249+5282C>T
chr21	17299621	TC	T	PASS	intergenic_region	MODIFIER	LOC119864878-LOC119877385	LOC119864878-LOC119877385	intergenic_region	LOC119864878_2-LOC119877385		-1	n.17299622delC
chr21	23970885	CG	C	PASS	upstream_gene_variant	MODIFIER	KCNE3	KCNE3	transcript	XM_038568646.1	protein_coding	-1	c.-5338delG
chr21	23970885	CG	C	PASS	upstream_gene_variant	MODIFIER	KCNE3	KCNE3	transcript	XM_038568648.1	protein_coding	-1	c.-5065delG
chr21	23970885	CG	C	PASS	upstream_gene_variant	MODIFIER	KCNE3	KCNE3	transcript	XM_038568649.1	protein_coding	-1	c.-5361delG
chr21	23970885	CG	C	PASS	intron_variant	MODIFIER	LOC111091531	LOC111091531	transcript	XR_005375649.1	pseudogene	2	n.177+3896delC
chr21	24921287	C	T	PASS	intron_variant	MODIFIER	FAM168A	FAM168A	transcript	XM_038568701.1	protein_coding	2	c.110-298C>T
chr21	24921287	C	T	PASS	intron_variant	MODIFIER	FAM168A	FAM168A	transcript	XM_038568709.1	protein_coding	3	c.71-298C>T
chr21	24921287	C	T	PASS	intron_variant	MODIFIER	FAM168A	FAM168A	transcript	XM_038568708.1	protein_coding	3	c.71-298C>T
chr21	24921287	C	T	PASS	intron_variant	MODIFIER	FAM168A	FAM168A	transcript	XM_038568707.1	protein_coding	2	c.71-298C>T
chr21	24921287	C	T	PASS	intron_variant	MODIFIER	FAM168A	FAM168A	transcript	XM_038568702.1	protein_coding	2	c.110-298C>T
chr21	24921287	C	T	PASS	intron_variant	MODIFIER	FAM168A	FAM168A	transcript	XM_038568703.1	protein_coding	2	c.110-298C>T
chr21	24921287	C	T	PASS	intron_variant	MODIFIER	FAM168A	FAM168A	transcript	XM_038568705.1	protein_coding	2	c.110-298C>T
chr21	24921287	C	T	PASS	intron_variant	MODIFIER	FAM168A	FAM168A	transcript	XM_038568706.1	protein_coding	2	c.110-298C>T
chr21	24921287	C	T	PASS	intron_variant	MODIFIER	FAM168A	FAM168A	transcript	XM_038568704.1	protein_coding	2	c.92-298C>T
chr21	30342014	G	C	PASS	intron_variant	MODIFIER	DNHD1	DNHD1	transcript	XM_038568901.1	protein_coding	10	c.1990+3495G>C
chr21	45101000	A	C	PASS	upstream_gene_variant	MODIFIER	SVIP	SVIP	transcript	NM_001195609.1_3	protein_coding	-1	c.-433T>G
chr21	45101000	A	C	PASS	intergenic_region	MODIFIER	SVIP-CCDC179	SVIP-CCDC179	intergenic_region	SVIP_3-CCDC179_3		-1	n.45101000A>C
chr21	51270081	T	C	PASS	upstream_gene_variant	MODIFIER	MRPL16	MRPL16	transcript	XM_038569313.1	protein_coding	-1	c.-425A>G
chr21	51270081	T	C	PASS	upstream_gene_variant	MODIFIER	MRPL16	MRPL16	transcript	XM_038569314.1	protein_coding	-1	c.-425A>G
chr21	51270081	T	C	PASS	intergenic_region	MODIFIER	MRPL16-CBLIF	MRPL16-CBLIF	intergenic_region	MRPL16_3-CBLIF_3		-1	n.51270081T>C
chr22	11869992	A	G	PASS	intergenic_region	MODIFIER	LOC102154168-LOC111091832	LOC102154168-LOC111091832	intergenic_region	LOC102154168_3-LOC111091832_3		-1	n.11869992A>G
chr22	21671023	A	C	PASS	intron_variant	MODIFIER	PCDH9	PCDH9	transcript	XM_038569711.1	protein_coding	4	c.3340+59366T>G
chr22	21671023	A	C	PASS	intron_variant	MODIFIER	PCDH9	PCDH9	transcript	XM_038569712.1	protein_coding	3	c.3238+59366T>G
chr22	21671023	A	C	PASS	intron_variant	MODIFIER	PCDH9	PCDH9	transcript	XM_038569713.1	protein_coding	4	c.3214+59366T>G
chr22	21671023	A	C	PASS	intron_variant	MODIFIER	PCDH9	PCDH9	transcript	XM_038569714.1	protein_coding	3	c.3112+59366T>G
chr23	8119618	T	C	PASS	missense_variant	MODERATE	DLEC1	DLEC1	transcript	XM_038570433.1	protein_coding	27	c.3787T>C	p.Ser1263Pro
chr23	8119618	T	C	PASS	missense_variant	MODERATE	DLEC1	DLEC1	transcript	XM_038570428.1	protein_coding	27	c.3778T>C	p.Ser1260Pro
chr23	8119618	T	C	PASS	missense_variant	MODERATE	DLEC1	DLEC1	transcript	XM_038570429.1	protein_coding	27	c.3766T>C	p.Ser1256Pro
chr23	8119618	T	C	PASS	missense_variant	MODERATE	DLEC1	DLEC1	transcript	XM_038570430.1	protein_coding	27	c.3787T>C	p.Ser1263Pro
chr23	8119618	T	C	PASS	missense_variant	MODERATE	DLEC1	DLEC1	transcript	XM_038570431.1	protein_coding	27	c.3787T>C	p.Ser1263Pro
chr23	8119618	T	C	PASS	missense_variant	MODERATE	DLEC1	DLEC1	transcript	XM_038570434.1	protein_coding	24	c.3388T>C	p.Ser1130Pro
chr23	8119618	T	C	PASS	missense_variant	MODERATE	DLEC1	DLEC1	transcript	XM_038570436.1	protein_coding	24	c.3340T>C	p.Ser1114Pro
chr23	8119618	T	C	PASS	missense_variant	MODERATE	DLEC1	DLEC1	transcript	XM_038570438.1	protein_coding	27	c.3778T>C	p.Ser1260Pro
chr23	8119618	T	C	PASS	missense_variant	MODERATE	DLEC1	DLEC1	transcript	XM_038570437.1	protein_coding	23	c.2827T>C	p.Ser943Pro
chr23	8119618	T	C	PASS	missense_variant	MODERATE	DLEC1	DLEC1	transcript	XM_038570435.1	protein_coding	27	c.3349T>C	p.Ser1117Pro
chr23	8119618	T	C	PASS	intron_variant	MODIFIER	DLEC1	DLEC1	transcript	XM_038570432.1	protein_coding	24	c.3580+1202T>C
chr23	8119618	T	C	PASS	non_coding_transcript_exon_variant	MODIFIER	DLEC1	DLEC1	transcript	XR_005376849.1	pseudogene	27	n.3802T>C
chr23	8358621	C	CTCTCTCTCTGTTTCTTTTTTTTTTTTTTTTTTTTTTTTTGTTTTTTGTTTTT	PASS	upstream_gene_variant	MODIFIER	XYLB	XYLB	transcript	XM_038570463.1	protein_coding	-1	c.-1447_-1446insTCTCTCTCTGTTTCTTTTTTTTTTTTTTTTTTTTTTTTTGTTTTTTGTTTTT
chr23	8358621	C	CTCTCTCTCTGTTTCTTTTTTTTTTTTTTTTTTTTTTTTTGTTTTTTGTTTTT	PASS	upstream_gene_variant	MODIFIER	XYLB	XYLB	transcript	XR_005376852.1	pseudogene	-1	n.-1399_-1398insTCTCTCTCTGTTTCTTTTTTTTTTTTTTTTTTTTTTTTTGTTTTTTGTTTTT
chr23	8358621	C	CTCTCTCTCTGTTTCTTTTTTTTTTTTTTTTTTTTTTTTTGTTTTTTGTTTTT	PASS	upstream_gene_variant	MODIFIER	XYLB	XYLB	transcript	XM_038570464.1	protein_coding	-1	c.-1562_-1561insTCTCTCTCTGTTTCTTTTTTTTTTTTTTTTTTTTTTTTTGTTTTTTGTTTTT
chr23	8358621	C	CTCTCTCTCTGTTTCTTTTTTTTTTTTTTTTTTTTTTTTTGTTTTTTGTTTTT	PASS	intergenic_region	MODIFIER	SLC22A14-XYLB	SLC22A14-XYLB	intergenic_region	SLC22A14_3-XYLB_3		-1	n.8358621_8358622insTCTCTCTCTGTTTCTTTTTTTTTTTTTTTTTTTTTTTTTGTTTTTTGTTTTT
chr23	9384281	T	A	PASS	intron_variant	MODIFIER	LOC607986	LOC607986	transcript	XM_038570497.1	protein_coding	4	c.473+315T>A
chr23	9384281	T	A	PASS	intron_variant	MODIFIER	LOC607986	LOC607986	transcript	XR_005376868.1	pseudogene	3	n.324-11716T>A
chr23	9384281	T	A	PASS	intron_variant	MODIFIER	LOC607986	LOC607986	transcript	XM_038570500.1	protein_coding	4	c.473+315T>A
chr23	9384281	T	A	PASS	intron_variant	MODIFIER	LOC607986	LOC607986	transcript	XM_038570498.1	protein_coding	4	c.473+315T>A
chr23	9384281	T	A	PASS	intron_variant	MODIFIER	LOC607986	LOC607986	transcript	XM_038570502.1	protein_coding	4	c.*35+270T>A
chr23	9384281	T	A	PASS	intron_variant	MODIFIER	LOC607986	LOC607986	transcript	XR_005376867.1	pseudogene	2	n.237-11716T>A
chr23	9384281	T	A	PASS	intron_variant	MODIFIER	LOC607986	LOC607986	transcript	XM_038570503.1	protein_coding	4	c.479+309T>A
chr23	9384281	T	A	PASS	intron_variant	MODIFIER	LOC607986	LOC607986	transcript	XM_038570499.1	protein_coding	5	c.473+315T>A
chr23	9384281	T	A	PASS	intron_variant	MODIFIER	LOC607986	LOC607986	transcript	XM_038570501.1	protein_coding	3	c.473+315T>A
chr24	543754	C	T	PASS	intergenic_region	MODIFIER	LOC102156375-LOC100686296	LOC102156375-LOC100686296	intergenic_region	LOC102156375_3-LOC100686296_3		-1	n.543754C>T
chr24	24891534	G	A	PASS	intron_variant	MODIFIER	UQCC1	UQCC1	transcript	XM_038572103.1	protein_coding	1	c.24+3239C>T
chr24	24891534	G	A	PASS	intron_variant	MODIFIER	UQCC1	UQCC1	transcript	XM_038572104.1	protein_coding	1	c.24+3239C>T
chr24	24891534	G	A	PASS	intron_variant	MODIFIER	UQCC1	UQCC1	transcript	XM_038572106.1	protein_coding	1	c.24+3239C>T
chr24	24891534	G	A	PASS	intron_variant	MODIFIER	UQCC1	UQCC1	transcript	XM_038572108.1	protein_coding	1	c.24+3239C>T
chr24	24891534	G	A	PASS	intron_variant	MODIFIER	UQCC1	UQCC1	transcript	XM_038572105.1	protein_coding	1	c.24+3239C>T
chr24	24891534	G	A	PASS	intron_variant	MODIFIER	UQCC1	UQCC1	transcript	XM_038572107.1	protein_coding	1	c.24+3239C>T
chr24	34771822	CT	C	PASS	intron_variant	MODIFIER	EYA2	EYA2	transcript	XM_038572509.1	protein_coding	4	c.299-3334delT
chr24	34771822	CT	C	PASS	intron_variant	MODIFIER	EYA2	EYA2	transcript	XM_038572510.1	protein_coding	4	c.299-3334delT
chr24	34771822	CT	C	PASS	intron_variant	MODIFIER	EYA2	EYA2	transcript	XM_038572511.1	protein_coding	2	c.104-3334delT
chr24	43140033	G	C	PASS	upstream_gene_variant	MODIFIER	RBM38	RBM38	transcript	XM_038572677.1	protein_coding	-1	c.-4418G>C
chr24	43140033	G	C	PASS	upstream_gene_variant	MODIFIER	RBM38	RBM38	transcript	XM_038572678.1	protein_coding	-1	c.-4418G>C
chr24	43140033	G	C	PASS	intron_variant	MODIFIER	LOC111092240	LOC111092240	transcript	XR_005377419.1	pseudogene	2	n.332-103G>C
chr25	36090349	T	A	PASS	intergenic_region	MODIFIER	LOC102154197-LOC119865853	LOC102154197-LOC119865853	intergenic_region	LOC102154197_3-LOC119865853_3		-1	n.36090349T>A
chr26	31330129	C	T	PASS	downstream_gene_variant	MODIFIER	PPM1F	PPM1F	transcript	XM_038576000.1	protein_coding	-1	c.*5278G>A
chr26	31330129	C	T	PASS	downstream_gene_variant	MODIFIER	PPM1F	PPM1F	transcript	XM_038576002.1	protein_coding	-1	c.*5278G>A
chr26	31330129	C	T	PASS	downstream_gene_variant	MODIFIER	PPM1F	PPM1F	transcript	XM_038576003.1	protein_coding	-1	c.*5278G>A
chr26	31330129	C	T	PASS	downstream_gene_variant	MODIFIER	PPM1F	PPM1F	transcript	XM_038576001.1	protein_coding	-1	c.*5278G>A
chr26	31330129	C	T	PASS	intergenic_region	MODIFIER	LOC111092674-PPM1F	LOC111092674-PPM1F	intergenic_region	LOC111092674_3-PPM1F_3		-1	n.31330129C>T
chr26	31452459	A	G	PASS	intron_variant	MODIFIER	LOC119866237	LOC119866237	transcript	XR_005379485.1	pseudogene	6	n.5101+2815T>C
chr26	31452459	A	G	PASS	intron_variant	MODIFIER	LOC119866237	LOC119866237	transcript	XR_005379486.1	pseudogene	6	n.4871+2815T>C
chr26	31452459	A	G	PASS	intron_variant	MODIFIER	LOC119866237	LOC119866237	transcript	XR_005379482.1	pseudogene	6	n.4895+2815T>C
chr26	31452459	A	G	PASS	intron_variant	MODIFIER	LOC119866237	LOC119866237	transcript	XR_005379483.1	pseudogene	6	n.4895+2815T>C
chr26	31452459	A	G	PASS	intron_variant	MODIFIER	LOC119866237	LOC119866237	transcript	XR_005379484.1	pseudogene	6	n.4895+2815T>C
chr26	31612545	C	T	PASS	intergenic_region	MODIFIER	LOC119866247-LOC119877573	LOC119866247-LOC119877573	intergenic_region	LOC119866247_3-LOC119877573		-1	n.31612545C>T
chr26	32128618	G	A	PASS	intergenic_region	MODIFIER	LOC119877564-LOC119866270	LOC119877564-LOC119866270	intergenic_region	LOC119877564-LOC119866270_3		-1	n.32128618G>A
chr26	32495892	G	T	PASS	intergenic_region	MODIFIER	LOC111092643-ZWINT	LOC111092643-ZWINT	intergenic_region	LOC111092643_3-ZWINT_3		-1	n.32495892G>T
chr26	37490772	A	C	PASS	intergenic_region	MODIFIER	ASAH2-LOC119866280	ASAH2-LOC119866280	intergenic_region	ASAH2_3-LOC119866280_3		-1	n.37490772A>C
chr27	10719925	G	A	PASS	upstream_gene_variant	MODIFIER	LOC119866328	LOC119866328	transcript	XM_038576126.1	protein_coding	-1	c.-2658G>A
chr27	10719925	G	A	PASS	upstream_gene_variant	MODIFIER	LOC119866328	LOC119866328	transcript	XM_038576127.1	protein_coding	-1	c.-3252G>A
chr27	10719925	G	A	PASS	intergenic_region	MODIFIER	LOC119866425-LOC119866328	LOC119866425-LOC119866328	intergenic_region	LOC119866425_3-LOC119866328_1		-1	n.10719925G>A
chr27	20831022	C	A	PASS	intron_variant	MODIFIER	LOC119877631	LOC119877631	transcript	XM_038576153.1	protein_coding	2	c.-190-2817G>T
chr27	20831022	C	A	PASS	intron_variant	MODIFIER	LOC119877631	LOC119877631	transcript	XM_038576154.1	protein_coding	1	c.-190-2817G>T
chr27	20831031	C	T	PASS	intron_variant	MODIFIER	LOC119877631	LOC119877631	transcript	XM_038576153.1	protein_coding	2	c.-190-2826G>A
chr27	20831031	C	T	PASS	intron_variant	MODIFIER	LOC119877631	LOC119877631	transcript	XM_038576154.1	protein_coding	1	c.-190-2826G>A
chr27	28451199	C	CT	PASS	downstream_gene_variant	MODIFIER	LOC111092883	LOC111092883	transcript	XR_005379647.1	pseudogene	-1	n.*3411_*3412insA
chr27	28451199	C	CT	PASS	intergenic_region	MODIFIER	LOC119866313-LOC111092883	LOC119866313-LOC111092883	intergenic_region	LOC119866313_3-LOC111092883_3		-1	n.28451199_28451200insT
chr27	28451201	A	AAC	PASS	downstream_gene_variant	MODIFIER	LOC111092883	LOC111092883	transcript	XR_005379647.1	pseudogene	-1	n.*3409_*3410insGT
chr27	28451201	A	AAC	PASS	intergenic_region	MODIFIER	LOC119866313-LOC111092883	LOC119866313-LOC111092883	intergenic_region	LOC119866313_3-LOC111092883_3		-1	n.28451201_28451202insAC
chr27	28451202	G	GTCTTTTAAAACC	PASS	downstream_gene_variant	MODIFIER	LOC111092883	LOC111092883	transcript	XR_005379647.1	pseudogene	-1	n.*3408_*3409insGGTTTTAAAAGA
chr27	28451202	G	GTCTTTTAAAACC	PASS	intergenic_region	MODIFIER	LOC119866313-LOC111092883	LOC119866313-LOC111092883	intergenic_region	LOC119866313_3-LOC111092883_3		-1	n.28451202_28451203insTCTTTTAAAACC
chr27	28782824	A	G	PASS	intergenic_region	MODIFIER	LOC119866311-LOC100685338	LOC119866311-LOC100685338	intergenic_region	LOC119866311_3-LOC100685338_3		-1	n.28782824A>G
chr27	28962483	C	A	PASS	intron_variant	MODIFIER	IPO8	IPO8	transcript	XM_038577180.1	protein_coding	16	c.1882-827G>T
chr27	28962483	C	A	PASS	intron_variant	MODIFIER	IPO8	IPO8	transcript	XM_038577183.1	protein_coding	15	c.1546-827G>T
chr27	28962483	C	A	PASS	intron_variant	MODIFIER	IPO8	IPO8	transcript	XM_038577181.1	protein_coding	16	c.1882-827G>T
chr27	28962483	C	A	PASS	intron_variant	MODIFIER	IPO8	IPO8	transcript	XM_038577182.1	protein_coding	15	c.1723-827G>T
chr27	29410569	A	G	PASS	downstream_gene_variant	MODIFIER	LOC119866405	LOC119866405	transcript	XR_005380010.1	pseudogene	-1	n.*4557A>G
chr27	29410569	A	G	PASS	intergenic_region	MODIFIER	LOC119866405-LOC106557923	LOC119866405-LOC106557923	intergenic_region	LOC119866405_3-LOC106557923_3		-1	n.29410569A>G
chr27	29410574	A	G	PASS	downstream_gene_variant	MODIFIER	LOC119866405	LOC119866405	transcript	XR_005380010.1	pseudogene	-1	n.*4562A>G
chr27	29410574	A	G	PASS	intergenic_region	MODIFIER	LOC119866405-LOC106557923	LOC119866405-LOC106557923	intergenic_region	LOC119866405_3-LOC106557923_3		-1	n.29410574A>G
chr27	29410579	A	G	PASS	downstream_gene_variant	MODIFIER	LOC119866405	LOC119866405	transcript	XR_005380010.1	pseudogene	-1	n.*4567A>G
chr27	29410579	A	G	PASS	intergenic_region	MODIFIER	LOC119866405-LOC106557923	LOC119866405-LOC106557923	intergenic_region	LOC119866405_3-LOC106557923_3		-1	n.29410579A>G
chr27	29410584	A	G	PASS	downstream_gene_variant	MODIFIER	LOC119866405	LOC119866405	transcript	XR_005380010.1	pseudogene	-1	n.*4572A>G
chr27	29410584	A	G	PASS	intergenic_region	MODIFIER	LOC119866405-LOC106557923	LOC119866405-LOC106557923	intergenic_region	LOC119866405_3-LOC106557923_3		-1	n.29410584A>G
chr27	29410589	A	G	PASS	downstream_gene_variant	MODIFIER	LOC119866405	LOC119866405	transcript	XR_005380010.1	pseudogene	-1	n.*4577A>G
chr27	29410589	A	G	PASS	intergenic_region	MODIFIER	LOC119866405-LOC106557923	LOC119866405-LOC106557923	intergenic_region	LOC119866405_3-LOC106557923_3		-1	n.29410589A>G
chr27	31225858	C	T	PASS	intron_variant	MODIFIER	LOC102153698	LOC102153698	transcript	XR_005380021.1	pseudogene	4	n.467+36186G>A
chr27	31225858	C	T	PASS	intron_variant	MODIFIER	LOC102153698	LOC102153698	transcript	XR_005380024.1	pseudogene	4	n.467+36186G>A
chr27	31225858	C	T	PASS	intron_variant	MODIFIER	LOC102153698	LOC102153698	transcript	XR_005380020.1	pseudogene	4	n.467+36186G>A
chr27	31636630	G	A	PASS	downstream_gene_variant	MODIFIER	CPNE8	CPNE8	transcript	XM_038577249.1	protein_coding	-1	c.*5716C>T
chr27	31636630	G	A	PASS	intergenic_region	MODIFIER	LOC111092840-CPNE8	LOC111092840-CPNE8	intergenic_region	LOC111092840_3-CPNE8_3		-1	n.31636630G>A
chr27	31778470	A	G	PASS	intron_variant	MODIFIER	CPNE8	CPNE8	transcript	XM_038577248.1	protein_coding	14	c.1001-351T>C
chr27	31778470	A	G	PASS	intron_variant	MODIFIER	CPNE8	CPNE8	transcript	XM_038577249.1	protein_coding	14	c.1001-351T>C
chr27	31778470	A	G	PASS	intron_variant	MODIFIER	CPNE8	CPNE8	transcript	XM_038577250.1	protein_coding	9	c.479-351T>C
chr27	32141660	C	A	PASS	intergenic_region	MODIFIER	LOC119866309-LOC102153290	LOC119866309-LOC102153290	intergenic_region	LOC119866309_3-LOC102153290_3		-1	n.32141660C>A
chr27	32487506	C	T	PASS	intergenic_region	MODIFIER	LOC100683251-ABCD2	LOC100683251-ABCD2	intergenic_region	LOC100683251_3-ABCD2_3		-1	n.32487506C>T
chr27	32495821	A	G	PASS	downstream_gene_variant	MODIFIER	ABCD2	ABCD2	transcript	XM_038577276.1	protein_coding	-1	c.*6652T>C
chr27	32495821	A	G	PASS	intergenic_region	MODIFIER	LOC100683251-ABCD2	LOC100683251-ABCD2	intergenic_region	LOC100683251_3-ABCD2_3		-1	n.32495821A>G
chr27	32590310	G	A	PASS	intron_variant	MODIFIER	C27H12orf40	C27H12orf40	transcript	XM_038577278.1	protein_coding	1	c.24-13763G>A
chr27	32590310	G	A	PASS	intron_variant	MODIFIER	C27H12orf40	C27H12orf40	transcript	XM_038577305.1	protein_coding	1	c.24-13763G>A
chr27	32590310	G	A	PASS	intron_variant	MODIFIER	C27H12orf40	C27H12orf40	transcript	XR_005380040.1	pseudogene	1	n.195-13763G>A
chr27	32590310	G	A	PASS	intron_variant	MODIFIER	C27H12orf40	C27H12orf40	transcript	XR_005380038.1	pseudogene	1	n.195-13763G>A
chr27	32590310	G	A	PASS	intron_variant	MODIFIER	C27H12orf40	C27H12orf40	transcript	XR_005380041.1	pseudogene	1	n.195-13763G>A
chr27	32590310	G	A	PASS	intron_variant	MODIFIER	C27H12orf40	C27H12orf40	transcript	XM_038577306.1	protein_coding	1	c.24-13763G>A
chr27	32590310	G	A	PASS	intron_variant	MODIFIER	C27H12orf40	C27H12orf40	transcript	XM_038577282.1	protein_coding	1	c.24-13763G>A
chr27	32590310	G	A	PASS	intron_variant	MODIFIER	C27H12orf40	C27H12orf40	transcript	XM_038577287.1	protein_coding	1	c.24-13763G>A
chr27	32590310	G	A	PASS	intron_variant	MODIFIER	C27H12orf40	C27H12orf40	transcript	XM_038577296.1	protein_coding	1	c.24-13763G>A
chr27	32590310	G	A	PASS	intron_variant	MODIFIER	C27H12orf40	C27H12orf40	transcript	XR_005380039.1	pseudogene	1	n.195-13763G>A
chr27	32590310	G	A	PASS	intron_variant	MODIFIER	C27H12orf40	C27H12orf40	transcript	XM_038577299.1	protein_coding	1	c.24-13763G>A
chr27	32590310	G	A	PASS	intron_variant	MODIFIER	C27H12orf40	C27H12orf40	transcript	XM_038577288.1	protein_coding	1	c.24-13763G>A
chr27	32590310	G	A	PASS	intron_variant	MODIFIER	C27H12orf40	C27H12orf40	transcript	XM_038577300.1	protein_coding	1	c.24-13763G>A
chr27	32590310	G	A	PASS	intron_variant	MODIFIER	C27H12orf40	C27H12orf40	transcript	XM_038577302.1	protein_coding	1	c.24-13763G>A
chr27	32590310	G	A	PASS	intron_variant	MODIFIER	C27H12orf40	C27H12orf40	transcript	XR_005380030.1	pseudogene	1	n.195-13763G>A
chr27	32590310	G	A	PASS	intron_variant	MODIFIER	C27H12orf40	C27H12orf40	transcript	XM_038577295.1	protein_coding	1	c.24-13763G>A
chr27	32590310	G	A	PASS	intron_variant	MODIFIER	C27H12orf40	C27H12orf40	transcript	XM_038577294.1	protein_coding	1	c.24-13763G>A
chr27	32590310	G	A	PASS	intron_variant	MODIFIER	C27H12orf40	C27H12orf40	transcript	XM_038577303.1	protein_coding	1	c.24-13763G>A
chr27	32590310	G	A	PASS	intron_variant	MODIFIER	C27H12orf40	C27H12orf40	transcript	XM_038577304.1	protein_coding	1	c.24-13763G>A
chr27	32590310	G	A	PASS	intron_variant	MODIFIER	C27H12orf40	C27H12orf40	transcript	XM_038577289.1	protein_coding	1	c.24-13763G>A
chr27	32590310	G	A	PASS	intron_variant	MODIFIER	C27H12orf40	C27H12orf40	transcript	XM_038577298.1	protein_coding	1	c.24-13763G>A
chr27	32590310	G	A	PASS	intron_variant	MODIFIER	C27H12orf40	C27H12orf40	transcript	XM_038577301.1	protein_coding	1	c.24-13763G>A
chr27	32590310	G	A	PASS	intron_variant	MODIFIER	C27H12orf40	C27H12orf40	transcript	XR_005380031.1	pseudogene	1	n.195-13763G>A
chr27	32590310	G	A	PASS	intron_variant	MODIFIER	C27H12orf40	C27H12orf40	transcript	XR_005380032.1	pseudogene	1	n.195-13763G>A
chr27	32590310	G	A	PASS	intron_variant	MODIFIER	C27H12orf40	C27H12orf40	transcript	XR_005380033.1	pseudogene	1	n.195-13763G>A
chr27	32590310	G	A	PASS	intron_variant	MODIFIER	C27H12orf40	C27H12orf40	transcript	XR_005380034.1	pseudogene	1	n.195-13763G>A
chr27	32590310	G	A	PASS	intron_variant	MODIFIER	C27H12orf40	C27H12orf40	transcript	XR_005380035.1	pseudogene	1	n.195-13763G>A
chr27	32590310	G	A	PASS	intron_variant	MODIFIER	C27H12orf40	C27H12orf40	transcript	XR_005380036.1	pseudogene	1	n.195-13763G>A
chr27	32590310	G	A	PASS	intron_variant	MODIFIER	C27H12orf40	C27H12orf40	transcript	XR_005380037.1	pseudogene	1	n.195-13763G>A
chr27	32590310	G	A	PASS	intron_variant	MODIFIER	C27H12orf40	C27H12orf40	transcript	XM_038577281.1	protein_coding	1	c.24-13763G>A
chr27	32590310	G	A	PASS	intron_variant	MODIFIER	C27H12orf40	C27H12orf40	transcript	XM_038577280.1	protein_coding	1	c.24-13763G>A
chr27	32590310	G	A	PASS	intron_variant	MODIFIER	C27H12orf40	C27H12orf40	transcript	XM_038577291.1	protein_coding	1	c.-69-13763G>A
chr27	32590310	G	A	PASS	intron_variant	MODIFIER	C27H12orf40	C27H12orf40	transcript	XM_038577292.1	protein_coding	1	c.-166-13336G>A
chr27	32590310	G	A	PASS	intron_variant	MODIFIER	C27H12orf40	C27H12orf40	transcript	XM_038577293.1	protein_coding	1	c.-29-20925G>A
chr27	32590310	G	A	PASS	intron_variant	MODIFIER	C27H12orf40	C27H12orf40	transcript	XM_038577283.1	protein_coding	1	c.-170-13336G>A
chr27	32590310	G	A	PASS	intron_variant	MODIFIER	C27H12orf40	C27H12orf40	transcript	XM_038577284.1	protein_coding	1	c.-167-13339G>A
chr27	32590310	G	A	PASS	intron_variant	MODIFIER	C27H12orf40	C27H12orf40	transcript	XM_038577285.1	protein_coding	1	c.-224-7680G>A
chr27	32590310	G	A	PASS	intron_variant	MODIFIER	C27H12orf40	C27H12orf40	transcript	XM_038577286.1	protein_coding	1	c.-73-13763G>A
chr27	33329928	T	C	PASS	intron_variant	MODIFIER	MUC19	MUC19	transcript	XM_038577308.1	protein_coding	2	c.85+1090T>C
chr27	33329928	T	C	PASS	intron_variant	MODIFIER	MUC19	MUC19	transcript	XM_038577309.1	protein_coding	2	c.85+1090T>C
chr27	33329928	T	C	PASS	intron_variant	MODIFIER	MUC19	MUC19	transcript	XM_038577310.1	protein_coding	2	c.85+1090T>C
chr27	33329928	T	C	PASS	intron_variant	MODIFIER	MUC19	MUC19	transcript	XM_038577311.1	protein_coding	2	c.85+1090T>C
chr27	34196594	T	C	PASS	upstream_gene_variant	MODIFIER	PDZRN4	PDZRN4	transcript	XM_038577324.1	protein_coding	-1	c.-1745T>C
chr27	34196594	T	C	PASS	intron_variant	MODIFIER	PDZRN4	PDZRN4	transcript	XM_038577323.1	protein_coding	3	c.838-70680T>C
chr27	34856697	CCTT	C	PASS	intron_variant	MODIFIER	YAF2	YAF2	transcript	XM_038577328.1	protein_coding	2	c.153-7159_153-7157delAAG
chr27	34856697	CCTT	C	PASS	intron_variant	MODIFIER	YAF2	YAF2	transcript	XM_038577329.1	protein_coding	2	c.26-7098_26-7096delAAG
chr27	34856697	CCTT	C	PASS	intron_variant	MODIFIER	YAF2	YAF2	transcript	XM_038577331.1	protein_coding	2	c.152+16258_152+16260delAAG
chr27	34875562	A	T	PASS	upstream_gene_variant	MODIFIER	YAF2	YAF2	transcript	XM_038577328.1	protein_coding	-1	c.-2062T>A
chr27	34875562	A	T	PASS	upstream_gene_variant	MODIFIER	YAF2	YAF2	transcript	XM_038577329.1	protein_coding	-1	c.-2189T>A
chr27	34875562	A	T	PASS	upstream_gene_variant	MODIFIER	YAF2	YAF2	transcript	XM_038577331.1	protein_coding	-1	c.-2062T>A
chr27	34875562	A	T	PASS	intergenic_region	MODIFIER	YAF2-ZCRB1	YAF2-ZCRB1	intergenic_region	YAF2_3-ZCRB1_3		-1	n.34875562A>T
chr27	37688757	C	T	VQSRTrancheSNP99.90to100.00	intron_variant	MODIFIER	LOC111092890	LOC111092890	transcript	XR_005380068.1	pseudogene	2	n.254+23606G>A
chr28	4962772	GCGC	G	PASS	intergenic_region	MODIFIER	MIR8815-1-LOC111092997	MIR8815-1-LOC111092997	intergenic_region	MIR8815-1_3-LOC111092997_3		-1	n.4962773_4962775delCGC
chr28	17254666	C	T	PASS	intron_variant	MODIFIER	SORCS3	SORCS3	transcript	XM_038578740.1	protein_coding	1	c.655-19574C>T
chr28	17254666	C	T	PASS	intron_variant	MODIFIER	SORCS3	SORCS3	transcript	XM_038578741.1	protein_coding	1	c.63+14308C>T
chr28	31615901	G	GAA	PASS	intron_variant	MODIFIER	FGFR2	FGFR2	transcript	NM_001003336.1_3	protein_coding	8	c.1219+675_1219+676insTT
chr28	34105111	A	T	PASS	intergenic_region	MODIFIER	LOC119866531-OAT	LOC119866531-OAT	intergenic_region	LOC119866531_3-OAT_1		-1	n.34105111A>T
chr28	40186417	C	T	PASS	intergenic_region	MODIFIER	LOC119877676-LOC119866542	LOC119877676-LOC119866542	intergenic_region	LOC119877676-LOC119866542_3		-1	n.40186417C>T
chr29	3976441	A	G	PASS	intron_variant	MODIFIER	PXDNL	PXDNL	transcript	XM_038579276.1	protein_coding	1	c.164+29087T>C
chr29	3976441	A	G	PASS	intron_variant	MODIFIER	PXDNL	PXDNL	transcript	XM_038579277.1	protein_coding	1	c.164+29087T>C
chr29	3976441	A	G	PASS	intron_variant	MODIFIER	PXDNL	PXDNL	transcript	XM_038579278.1	protein_coding	1	c.164+29087T>C
chr29	3976441	A	G	PASS	intron_variant	MODIFIER	PXDNL	PXDNL	transcript	XM_038579279.1	protein_coding	1	c.164+29087T>C
chr29	3976441	A	G	PASS	intron_variant	MODIFIER	PXDNL	PXDNL	transcript	XR_005380944.1	pseudogene	1	n.169+29087T>C
chr29	3976441	A	G	PASS	intron_variant	MODIFIER	PXDNL	PXDNL	transcript	XR_005380945.1	pseudogene	1	n.169+29087T>C
chr29	3976441	A	G	PASS	intron_variant	MODIFIER	PXDNL	PXDNL	transcript	XM_038579282.1	protein_coding	1	c.164+29087T>C
chr29	30685034	C	CT	PASS	intergenic_region	MODIFIER	LOC487023-LOC102153041	LOC487023-LOC102153041	intergenic_region	LOC487023_3-LOC102153041_3		-1	n.30685034_30685035insT
chr29	38416255	C	T	PASS	intergenic_region	MODIFIER	LOC111093225-TRIQK	LOC111093225-TRIQK	intergenic_region	LOC111093225_3-TRIQK_3		-1	n.38416255C>T
chr29	41945820	T	TG	PASS	intron_variant	MODIFIER	CPQ	CPQ	transcript	XM_038579828.1	protein_coding	5	c.1059+25395_1059+25396insG
chr29	41945820	T	TG	PASS	intron_variant	MODIFIER	CPQ	CPQ	transcript	XM_038579829.1	protein_coding	5	c.1059+25395_1059+25396insG
chr29	41945820	T	TG	PASS	intron_variant	MODIFIER	CPQ	CPQ	transcript	XM_038579832.1	protein_coding	5	c.1059+25395_1059+25396insG
chr29	41945820	T	TG	PASS	intron_variant	MODIFIER	CPQ	CPQ	transcript	XM_038579831.1	protein_coding	5	c.1059+25395_1059+25396insG
chr29	41945820	T	TG	PASS	intron_variant	MODIFIER	CPQ	CPQ	transcript	XM_038579830.1	protein_coding	4	c.849+25395_849+25396insG
chr30	1025715	A	ATTTTTTTTTTTTTTTTTTTTTTTTTTTTAAGTATTCAACTTCTTATTTTTATTTT	PASS	downstream_gene_variant	MODIFIER	LPCAT4	LPCAT4	transcript	XM_038579898.1	protein_coding	-1	c.*446_*447insTTTTTTTTTTTTTTTTTTTTTTTTTTTTAAGTATTCAACTTCTTATTTTTATTTT
chr30	1025715	A	ATTTTTTTTTTTTTTTTTTTTTTTTTTTTAAGTATTCAACTTCTTATTTTTATTTT	PASS	downstream_gene_variant	MODIFIER	NUTM1	NUTM1	transcript	XM_038581100.1	protein_coding	-1	c.*766_*767insAAAATAAAAATAAGAAGTTGAATACTTAAAAAAAAAAAAAAAAAAAAAAAAAAAA
chr30	1025715	A	ATTTTTTTTTTTTTTTTTTTTTTTTTTTTAAGTATTCAACTTCTTATTTTTATTTT	PASS	intergenic_region	MODIFIER	LPCAT4-NUTM1	LPCAT4-NUTM1	intergenic_region	LPCAT4_3-NUTM1_3		-1	n.1025715_1025716insTTTTTTTTTTTTTTTTTTTTTTTTTTTTAAGTATTCAACTTCTTATTTTTATTTT
chr30	20782750	G	A	PASS	intergenic_region	MODIFIER	LOC102152774-LOC119866995	LOC102152774-LOC119866995	intergenic_region	LOC102152774_3-LOC119866995_3		-1	n.20782750G>A
chr30	39804107	A	ATTTTTTTTTTTTTTTTTTTTTTT	PASS	downstream_gene_variant	MODIFIER	LOC102152121	LOC102152121	transcript	XR_005381900.1	pseudogene	-1	n.*4670_*4671insTTTTTTTTTTTTTTTTTTTTTTT
chr30	39804107	A	ATTTTTTTTTTTTTTTTTTTTTTT	PASS	intergenic_region	MODIFIER	LOC102152121-SCAPER	LOC102152121-SCAPER	intergenic_region	LOC102152121_3-SCAPER_4		-1	n.39804107_39804108insTTTTTTTTTTTTTTTTTTTTTTT
chr31	13261830	A	G	PASS	intergenic_region	MODIFIER	USP25-LOC111093429	USP25-LOC111093429	intergenic_region	USP25_3-LOC111093429_3		-1	n.13261830A>G
chr31	21424752	G	GA	PASS	intergenic_region	MODIFIER	LOC111093531-LOC111093524	LOC111093531-LOC111093524	intergenic_region	LOC111093531_3-LOC111093524_3		-1	n.21424752_21424753insA
chr31	28056166	G	A	PASS	intergenic_region	MODIFIER	C31H21orf62-LOC111093438	C31H21orf62-LOC111093438	intergenic_region	C31H21orf62_3-LOC111093438_3		-1	n.28056166G>A
chr31	29011681	G	A	PASS	intron_variant	MODIFIER	ITSN1	ITSN1	transcript	XM_038581401.1	protein_coding	28	c.3647-2501G>A
chr31	29011681	G	A	PASS	intron_variant	MODIFIER	ITSN1	ITSN1	transcript	XM_038581402.1	protein_coding	26	c.3434-2501G>A
chr31	29011681	G	A	PASS	intron_variant	MODIFIER	ITSN1	ITSN1	transcript	XR_005382307.1	pseudogene	28	n.3900-2501G>A
chr31	29135817	T	A	PASS	intergenic_region	MODIFIER	ATP5PO-LOC111093528	ATP5PO-LOC111093528	intergenic_region	ATP5PO_3-LOC111093528_3		-1	n.29135817T>A
chr31	29283196	C	T	PASS	intron_variant	MODIFIER	LOC111093466	LOC111093466	transcript	XR_005382312.1	pseudogene	1	n.966+6292C>T
chr31	29283196	C	T	PASS	intron_variant	MODIFIER	LOC111093466	LOC111093466	transcript	XR_005382313.1	pseudogene	1	n.757+6500C>T
chr31	29283196	C	T	PASS	intron_variant	MODIFIER	LOC111093466	LOC111093466	transcript	XR_005382314.1	pseudogene	1	n.962+6292C>T
chr31	29283196	C	T	PASS	intron_variant	MODIFIER	LOC111093466	LOC111093466	transcript	XR_005382315.1	pseudogene	1	n.961+6292C>T
chr31	29285072	G	T	PASS	intron_variant	MODIFIER	LOC111093466	LOC111093466	transcript	XR_005382312.1	pseudogene	1	n.966+8168G>T
chr31	29285072	G	T	PASS	intron_variant	MODIFIER	LOC111093466	LOC111093466	transcript	XR_005382313.1	pseudogene	1	n.757+8376G>T
chr31	29285072	G	T	PASS	intron_variant	MODIFIER	LOC111093466	LOC111093466	transcript	XR_005382314.1	pseudogene	1	n.962+8168G>T
chr31	29285072	G	T	PASS	intron_variant	MODIFIER	LOC111093466	LOC111093466	transcript	XR_005382315.1	pseudogene	1	n.961+8168G>T
chr31	30228824	C	T	PASS	intergenic_region	MODIFIER	LOC119867126-LOC102156175	LOC119867126-LOC102156175	intergenic_region	LOC119867126_3-LOC102156175_3		-1	n.30228824C>T
chr31	30247431	AT	A	PASS	intergenic_region	MODIFIER	LOC119867126-LOC102156175	LOC119867126-LOC102156175	intergenic_region	LOC119867126_3-LOC102156175_3		-1	n.30247432delT
chr31	30276732	C	T	PASS	intergenic_region	MODIFIER	LOC119867126-LOC102156175	LOC119867126-LOC102156175	intergenic_region	LOC119867126_3-LOC102156175_3		-1	n.30276732C>T
chr31	30279380	C	A	PASS	intergenic_region	MODIFIER	LOC119867126-LOC102156175	LOC119867126-LOC102156175	intergenic_region	LOC119867126_3-LOC102156175_3		-1	n.30279380C>A
chr31	30279759	GC	G	PASS	intergenic_region	MODIFIER	LOC119867126-LOC102156175	LOC119867126-LOC102156175	intergenic_region	LOC119867126_3-LOC102156175_3		-1	n.30279760delC
chr31	30281037	G	A	PASS	intergenic_region	MODIFIER	LOC119867126-LOC102156175	LOC119867126-LOC102156175	intergenic_region	LOC119867126_3-LOC102156175_3		-1	n.30281037G>A
chr31	30283141	A	T	PASS	intergenic_region	MODIFIER	LOC119867126-LOC102156175	LOC119867126-LOC102156175	intergenic_region	LOC119867126_3-LOC102156175_3		-1	n.30283141A>T
chr31	30285012	A	T	PASS	intergenic_region	MODIFIER	LOC119867126-LOC102156175	LOC119867126-LOC102156175	intergenic_region	LOC119867126_3-LOC102156175_3		-1	n.30285012A>T
chr31	30285102	T	C	PASS	intergenic_region	MODIFIER	LOC119867126-LOC102156175	LOC119867126-LOC102156175	intergenic_region	LOC119867126_3-LOC102156175_3		-1	n.30285102T>C
chr31	30459405	C	T	PASS	intron_variant	MODIFIER	LOC119867056	LOC119867056	transcript	XR_005382342.1	pseudogene	1	n.175+3051G>A
chr31	30489954	A	C	PASS	intergenic_region	MODIFIER	LOC119867056-MIR802	LOC119867056-MIR802	intergenic_region	LOC119867056_3-MIR802_3		-1	n.30489954A>C
chr31	31558965	G	A	PASS	intron_variant	MODIFIER	SIM2	SIM2	transcript	XM_038581465.1	protein_coding	1	c.176-4441G>A
chr31	38061654	G	T	PASS	intron_variant	MODIFIER	PFKL	PFKL	transcript	XM_038581620.1	protein_coding	7	c.748-836G>T
chr31	38061654	G	T	PASS	intron_variant	MODIFIER	PFKL	PFKL	transcript	XM_038581621.1	protein_coding	7	c.661-836G>T
chr32	250332	GGT	G	PASS	intergenic_region	MODIFIER	CHR_START-LOC111093663	CHR_START-LOC111093663	intergenic_region	CHR_START-LOC111093663_3		-1	n.250333_250334delGT
chr32	692641	G	A	PASS	intergenic_region	MODIFIER	CHR_START-LOC111093663	CHR_START-LOC111093663	intergenic_region	CHR_START-LOC111093663_3		-1	n.692641G>A
chr32	16594768	C	G	PASS	intergenic_region	MODIFIER	BANK1-LOC111093686	BANK1-LOC111093686	intergenic_region	BANK1_3-LOC111093686_3		-1	n.16594768C>G
chr33	13135633	G	C	PASS	intergenic_region	MODIFIER	LOC100685661-CCDC54	LOC100685661-CCDC54	intergenic_region	LOC100685661_3-CCDC54_3		-1	n.13135633G>C
chr33	31764299	C	T	PASS	intergenic_region	MODIFIER	LOC119877843-FAM43A	LOC119877843-FAM43A	intergenic_region	LOC119877843-FAM43A_3		-1	n.31764299C>T
chr34	8143027	G	A	PASS	intergenic_region	MODIFIER	LOC119867427-ICE1	LOC119867427-ICE1	intergenic_region	LOC119867427_3-ICE1_3		-1	n.8143027G>A
chr34	35292111	T	A	PASS	intron_variant	MODIFIER	SLC7A14	SLC7A14	transcript	XM_038583880.1	protein_coding	1	c.-153-21500A>T
chr34	35320498	A	G	PASS	intron_variant	MODIFIER	SLC7A14	SLC7A14	transcript	XM_038583880.1	protein_coding	1	c.-154+2813T>C
chr34	35365925	C	T	PASS	intergenic_region	MODIFIER	LOC119867548-LOC119867415	LOC119867548-LOC119867415	intergenic_region	LOC119867548_3-LOC119867415_3		-1	n.35365925C>T
chr34	35366313	G	A	PASS	intergenic_region	MODIFIER	LOC119867548-LOC119867415	LOC119867548-LOC119867415	intergenic_region	LOC119867548_3-LOC119867415_3		-1	n.35366313G>A
chr34	35367534	C	T	PASS	intergenic_region	MODIFIER	LOC119867548-LOC119867415	LOC119867548-LOC119867415	intergenic_region	LOC119867548_3-LOC119867415_3		-1	n.35367534C>T
chr34	35372028	G	A	PASS	intergenic_region	MODIFIER	LOC119867548-LOC119867415	LOC119867548-LOC119867415	intergenic_region	LOC119867548_3-LOC119867415_3		-1	n.35372028G>A
chr34	35372069	A	T	PASS	intergenic_region	MODIFIER	LOC119867548-LOC119867415	LOC119867548-LOC119867415	intergenic_region	LOC119867548_3-LOC119867415_3		-1	n.35372069A>T
chr34	35372388	T	C	PASS	intergenic_region	MODIFIER	LOC119867548-LOC119867415	LOC119867548-LOC119867415	intergenic_region	LOC119867548_3-LOC119867415_3		-1	n.35372388T>C
chr34	35374240	G	A	PASS	intergenic_region	MODIFIER	LOC119867548-LOC119867415	LOC119867548-LOC119867415	intergenic_region	LOC119867548_3-LOC119867415_3		-1	n.35374240G>A
chr34	35374917	T	C	PASS	intergenic_region	MODIFIER	LOC119867548-LOC119867415	LOC119867548-LOC119867415	intergenic_region	LOC119867548_3-LOC119867415_3		-1	n.35374917T>C
chr34	35375245	C	G	PASS	intergenic_region	MODIFIER	LOC119867548-LOC119867415	LOC119867548-LOC119867415	intergenic_region	LOC119867548_3-LOC119867415_3		-1	n.35375245C>G
chr34	35376251	G	A	PASS	intergenic_region	MODIFIER	LOC119867548-LOC119867415	LOC119867548-LOC119867415	intergenic_region	LOC119867548_3-LOC119867415_3		-1	n.35376251G>A
chr34	35381051	C	T	PASS	intergenic_region	MODIFIER	LOC119867548-LOC119867415	LOC119867548-LOC119867415	intergenic_region	LOC119867548_3-LOC119867415_3		-1	n.35381051C>T
chr34	35382988	T	G	PASS	intergenic_region	MODIFIER	LOC119867548-LOC119867415	LOC119867548-LOC119867415	intergenic_region	LOC119867548_3-LOC119867415_3		-1	n.35382988T>G
chr34	35383012	G	A	PASS	intergenic_region	MODIFIER	LOC119867548-LOC119867415	LOC119867548-LOC119867415	intergenic_region	LOC119867548_3-LOC119867415_3		-1	n.35383012G>A
chr34	35383329	A	G	PASS	intergenic_region	MODIFIER	LOC119867548-LOC119867415	LOC119867548-LOC119867415	intergenic_region	LOC119867548_3-LOC119867415_3		-1	n.35383329A>G
chr34	35383701	G	T	PASS	intergenic_region	MODIFIER	LOC119867548-LOC119867415	LOC119867548-LOC119867415	intergenic_region	LOC119867548_3-LOC119867415_3		-1	n.35383701G>T
chr34	35390458	C	T	PASS	intergenic_region	MODIFIER	LOC119867548-LOC119867415	LOC119867548-LOC119867415	intergenic_region	LOC119867548_3-LOC119867415_3		-1	n.35390458C>T
chr34	35691852	C	G	PASS	intron_variant	MODIFIER	TNIK	TNIK	transcript	XM_038583888.1	protein_coding	29	c.3536-1509G>C
chr34	35691852	C	G	PASS	intron_variant	MODIFIER	LOC119867530	LOC119867530	transcript	XR_005384010.1	pseudogene	5	n.782-3404C>G
chr34	35691852	C	G	PASS	intron_variant	MODIFIER	LOC119867530	LOC119867530	transcript	XR_005384018.1	pseudogene	3	n.506-3404C>G
chr34	35691852	C	G	PASS	intron_variant	MODIFIER	LOC119867530	LOC119867530	transcript	XR_005384016.1	pseudogene	3	n.577-3404C>G
chr34	35691852	C	G	PASS	intron_variant	MODIFIER	LOC119867530	LOC119867530	transcript	XR_005384015.1	pseudogene	4	n.586-3404C>G
chr34	35691852	C	G	PASS	intron_variant	MODIFIER	LOC119867530	LOC119867530	transcript	XR_005384011.1	pseudogene	6	n.1140-3404C>G
chr34	35691852	C	G	PASS	intron_variant	MODIFIER	LOC119867530	LOC119867530	transcript	XR_005384009.1	pseudogene	6	n.918-3404C>G
chr34	35691852	C	G	PASS	intron_variant	MODIFIER	LOC119867530	LOC119867530	transcript	XR_005384017.1	pseudogene	2	n.387-3404C>G
chr34	35691852	C	G	PASS	intron_variant	MODIFIER	LOC119867530	LOC119867530	transcript	XR_005384005.1	pseudogene	7	n.1096-3404C>G
chr34	35691852	C	G	PASS	intron_variant	MODIFIER	LOC119867530	LOC119867530	transcript	XR_005384014.1	pseudogene	6	n.987+4545C>G
chr34	35691852	C	G	PASS	intron_variant	MODIFIER	LOC119867530	LOC119867530	transcript	XR_005384004.1	pseudogene	6	n.985-3404C>G
chr34	35691852	C	G	PASS	intron_variant	MODIFIER	LOC119867530	LOC119867530	transcript	XR_005384012.1	pseudogene	6	n.985-3404C>G
chr34	35691852	C	G	PASS	intron_variant	MODIFIER	LOC119867530	LOC119867530	transcript	XR_005384013.1	pseudogene	6	n.985-3404C>G
chr34	35691852	C	G	PASS	intron_variant	MODIFIER	LOC119867530	LOC119867530	transcript	XR_005384006.1	pseudogene	6	n.978-3404C>G
chr34	35691852	C	G	PASS	intron_variant	MODIFIER	LOC119867530	LOC119867530	transcript	XR_005384008.1	pseudogene	5	n.805-3404C>G
chr34	35691852	C	G	PASS	intron_variant	MODIFIER	LOC119867530	LOC119867530	transcript	XR_005384007.1	pseudogene	6	n.983-3404C>G
chr34	35691852	C	G	PASS	intron_variant	MODIFIER	TNIK	TNIK	transcript	XM_038583895.1	protein_coding	27	c.3323-1509G>C
chr34	35691852	C	G	PASS	intron_variant	MODIFIER	TNIK	TNIK	transcript	XM_038583892.1	protein_coding	27	c.3425-1509G>C
chr34	35691852	C	G	PASS	intron_variant	MODIFIER	TNIK	TNIK	transcript	XM_038583894.1	protein_coding	26	c.3338-1509G>C
chr34	35691852	C	G	PASS	intron_variant	MODIFIER	TNIK	TNIK	transcript	XM_038583889.1	protein_coding	28	c.3512-1509G>C
chr34	35691852	C	G	PASS	intron_variant	MODIFIER	TNIK	TNIK	transcript	XM_038583890.1	protein_coding	28	c.3449-1509G>C
chr34	35691852	C	G	PASS	intron_variant	MODIFIER	TNIK	TNIK	transcript	XM_038583891.1	protein_coding	28	c.3449-1509G>C
chr34	35691852	C	G	PASS	intron_variant	MODIFIER	TNIK	TNIK	transcript	XM_038583893.1	protein_coding	27	c.3362-1509G>C
chr34	35744369	C	A	PASS	intron_variant	MODIFIER	TNIK	TNIK	transcript	XM_038583888.1	protein_coding	15	c.1608+2189G>T
chr34	35744369	C	A	PASS	intron_variant	MODIFIER	TNIK	TNIK	transcript	XM_038583895.1	protein_coding	13	c.1395+2189G>T
chr34	35744369	C	A	PASS	intron_variant	MODIFIER	TNIK	TNIK	transcript	XM_038583892.1	protein_coding	15	c.1608+2189G>T
chr34	35744369	C	A	PASS	intron_variant	MODIFIER	TNIK	TNIK	transcript	XM_038583894.1	protein_coding	14	c.1521+2189G>T
chr34	35744369	C	A	PASS	intron_variant	MODIFIER	TNIK	TNIK	transcript	XM_038583889.1	protein_coding	15	c.1608+2189G>T
chr34	35744369	C	A	PASS	intron_variant	MODIFIER	TNIK	TNIK	transcript	XM_038583890.1	protein_coding	15	c.1608+2189G>T
chr34	35744369	C	A	PASS	intron_variant	MODIFIER	TNIK	TNIK	transcript	XM_038583891.1	protein_coding	14	c.1521+2189G>T
chr34	35744369	C	A	PASS	intron_variant	MODIFIER	TNIK	TNIK	transcript	XM_038583893.1	protein_coding	14	c.1521+2189G>T
chr34	35830300	C	T	PASS	intron_variant	MODIFIER	TNIK	TNIK	transcript	XM_038583888.1	protein_coding	3	c.180+3882G>A
chr34	35830300	C	T	PASS	intron_variant	MODIFIER	TNIK	TNIK	transcript	XM_038583892.1	protein_coding	3	c.180+3882G>A
chr34	35830300	C	T	PASS	intron_variant	MODIFIER	TNIK	TNIK	transcript	XM_038583894.1	protein_coding	3	c.180+3882G>A
chr34	35830300	C	T	PASS	intron_variant	MODIFIER	TNIK	TNIK	transcript	XM_038583889.1	protein_coding	3	c.180+3882G>A
chr34	35830300	C	T	PASS	intron_variant	MODIFIER	TNIK	TNIK	transcript	XM_038583890.1	protein_coding	3	c.180+3882G>A
chr34	35830300	C	T	PASS	intron_variant	MODIFIER	TNIK	TNIK	transcript	XM_038583891.1	protein_coding	3	c.180+3882G>A
chr34	35830300	C	T	PASS	intron_variant	MODIFIER	TNIK	TNIK	transcript	XM_038583893.1	protein_coding	3	c.180+3882G>A
chr34	35865846	C	G	PASS	intron_variant	MODIFIER	TNIK	TNIK	transcript	XM_038583888.1	protein_coding	2	c.124-31608G>C
chr34	35865846	C	G	PASS	intron_variant	MODIFIER	TNIK	TNIK	transcript	XM_038583892.1	protein_coding	2	c.124-31608G>C
chr34	35865846	C	G	PASS	intron_variant	MODIFIER	TNIK	TNIK	transcript	XM_038583894.1	protein_coding	2	c.124-31608G>C
chr34	35865846	C	G	PASS	intron_variant	MODIFIER	TNIK	TNIK	transcript	XM_038583889.1	protein_coding	2	c.124-31608G>C
chr34	35865846	C	G	PASS	intron_variant	MODIFIER	TNIK	TNIK	transcript	XM_038583890.1	protein_coding	2	c.124-31608G>C
chr34	35865846	C	G	PASS	intron_variant	MODIFIER	TNIK	TNIK	transcript	XM_038583891.1	protein_coding	2	c.124-31608G>C
chr34	35865846	C	G	PASS	intron_variant	MODIFIER	TNIK	TNIK	transcript	XM_038583893.1	protein_coding	2	c.124-31608G>C
chr34	36981663	G	T	PASS	intron_variant	MODIFIER	TNFSF10	TNFSF10	transcript	NM_001130836.1_3	protein_coding	1	c.124-1713C>A
chr34	36981817	T	C	PASS	intron_variant	MODIFIER	TNFSF10	TNFSF10	transcript	NM_001130836.1_3	protein_coding	1	c.124-1867A>G
chr34	40018683	A	AGAAG	PASS	intergenic_region	MODIFIER	LOC111093911-LOC100683913	LOC111093911-LOC100683913	intergenic_region	LOC111093911_3-LOC100683913_3		-1	n.40018683_40018684insGAAG
chr34	40018686	A	AAGGAGAGAAAAG	PASS	intergenic_region	MODIFIER	LOC111093911-LOC100683913	LOC111093911-LOC100683913	intergenic_region	LOC111093911_3-LOC100683913_3		-1	n.40018686_40018687insAGGAGAGAAAAG
chr35	596377	T	G	PASS	intergenic_region	MODIFIER	LOC119877870-LOC119877871	LOC119877870-LOC119877871	intergenic_region	LOC119877870-LOC119877871		-1	n.596377T>G
chr35	14184110	C	T	PASS	intron_variant	MODIFIER	GFOD1	GFOD1	transcript	XM_038584196.1	protein_coding	1	c.253+42420G>A
chr35	14184110	C	T	PASS	intron_variant	MODIFIER	GFOD1	GFOD1	transcript	XM_038584197.1	protein_coding	1	c.-57+43908G>A
chr35	15100635	G	A	PASS	intergenic_region	MODIFIER	LOC102154852-LOC119867618	LOC102154852-LOC119867618	intergenic_region	LOC102154852_3-LOC119867618_3		-1	n.15100635G>A
chr35	15116143	G	A	PASS	intergenic_region	MODIFIER	LOC102154852-LOC119867618	LOC102154852-LOC119867618	intergenic_region	LOC102154852_3-LOC119867618_3		-1	n.15116143G>A
chr35	15125481	C	T	PASS	intergenic_region	MODIFIER	LOC102154852-LOC119867618	LOC102154852-LOC119867618	intergenic_region	LOC102154852_3-LOC119867618_3		-1	n.15125481C>T
chr35	15816159	CTTTCCTTTCT	C	PASS	intron_variant	MODIFIER	JARID2	JARID2	transcript	XM_038584207.1	protein_coding	1	c.45+39017_45+39026delTTTCCTTTCT
chr35	15974524	AT	A	PASS	intron_variant	MODIFIER	JARID2	JARID2	transcript	XM_038584207.1	protein_coding	4	c.493+2690delT
chr35	15974524	AT	A	PASS	intron_variant	MODIFIER	JARID2	JARID2	transcript	XM_038584209.1	protein_coding	2	c.-24+2690delT
chr35	15974524	AT	A	PASS	intron_variant	MODIFIER	JARID2	JARID2	transcript	XM_038584208.1	protein_coding	3	c.379+2690delT
chr35	15988491	T	C	PASS	intron_variant	MODIFIER	JARID2	JARID2	transcript	XM_038584207.1	protein_coding	5	c.670+119T>C
chr35	15988491	T	C	PASS	intron_variant	MODIFIER	LOC111093972	LOC111093972	transcript	XR_005384351.1	pseudogene	1	n.143-45A>G
chr35	15988491	T	C	PASS	intron_variant	MODIFIER	JARID2	JARID2	transcript	XM_038584209.1	protein_coding	3	c.154+119T>C
chr35	15988491	T	C	PASS	intron_variant	MODIFIER	JARID2	JARID2	transcript	XM_038584208.1	protein_coding	4	c.556+119T>C
chr35	16196527	A	G	PASS	intergenic_region	MODIFIER	DTNBP1-LOC119867766	DTNBP1-LOC119867766	intergenic_region	DTNBP1_3-LOC119867766_3		-1	n.16196527A>G
chr35	16597241	CTG	C	PASS	intergenic_region	MODIFIER	MYLIP-LOC106558256	MYLIP-LOC106558256	intergenic_region	MYLIP_3-LOC106558256_3		-1	n.16597242_16597243delTG
chr35	16660430	T	C	PASS	intergenic_region	MODIFIER	MYLIP-LOC106558256	MYLIP-LOC106558256	intergenic_region	MYLIP_3-LOC106558256_3		-1	n.16660430T>C
chr35	25529707	A	C	PASS	upstream_gene_variant	MODIFIER	LOC119867694	LOC119867694	transcript	XM_038584368.1	protein_coding	-1	c.-116A>C
chr35	25529707	A	C	PASS	intergenic_region	MODIFIER	LOC119867690-LOC119867694	LOC119867690-LOC119867694	intergenic_region	LOC119867690_3-LOC119867694_3		-1	n.25529707A>C
chr35	25537848	AT	A	PASS	upstream_gene_variant	MODIFIER	LOC119877877	LOC119877877	transcript	XM_038584370.1	protein_coding	-1	c.-3978delT
chr35	25537848	AT	A	PASS	upstream_gene_variant	MODIFIER	LOC119877877	LOC119877877	transcript	XM_038584373.1	protein_coding	-1	c.-3978delT
chr35	25537848	AT	A	PASS	upstream_gene_variant	MODIFIER	LOC119877877	LOC119877877	transcript	XM_038584374.1	protein_coding	-1	c.-3978delT
chr35	25537848	AT	A	PASS	upstream_gene_variant	MODIFIER	LOC119877877	LOC119877877	transcript	XM_038584375.1	protein_coding	-1	c.-3978delT
chr35	25537848	AT	A	PASS	upstream_gene_variant	MODIFIER	LOC119877877	LOC119877877	transcript	XM_038584372.1	protein_coding	-1	c.-3978delT
chr35	25537848	AT	A	PASS	upstream_gene_variant	MODIFIER	LOC119877877	LOC119877877	transcript	XM_038584376.1	protein_coding	-1	c.-3978delT
chr35	25537848	AT	A	PASS	intergenic_region	MODIFIER	LOC119867698-LOC119867685	LOC119867698-LOC119867685	intergenic_region	LOC119867698_1-LOC119867685_1		-1	n.25537849delT
chr35	25571417	AT	A	PASS	upstream_gene_variant	MODIFIER	H4C4	H4C4	transcript	NM_001374588.1_3	protein_coding	-1	c.-1416delA
chr35	25571417	AT	A	PASS	upstream_gene_variant	MODIFIER	LOC119867686	LOC119867686	transcript	XM_038584339.1	protein_coding	-1	c.-2462delT
chr35	25571417	AT	A	PASS	upstream_gene_variant	MODIFIER	LOC119867692	LOC119867692	transcript	XM_038584353.1	protein_coding	-1	c.-3964delT
chr35	25571417	AT	A	PASS	upstream_gene_variant	MODIFIER	LOC119867692	LOC119867692	transcript	XM_038584354.1	protein_coding	-1	c.-3964delT
chr35	25571417	AT	A	PASS	upstream_gene_variant	MODIFIER	LOC119867692	LOC119867692	transcript	XM_038584355.1	protein_coding	-1	c.-3964delT
chr35	25571417	AT	A	PASS	upstream_gene_variant	MODIFIER	LOC119867692	LOC119867692	transcript	XM_038584356.1	protein_coding	-1	c.-3964delT
chr35	25571417	AT	A	PASS	upstream_gene_variant	MODIFIER	LOC119867692	LOC119867692	transcript	XM_038584357.1	protein_coding	-1	c.-3964delT
chr35	25571417	AT	A	PASS	upstream_gene_variant	MODIFIER	LOC119867692	LOC119867692	transcript	XM_038584358.1	protein_coding	-1	c.-3964delT
chr35	25571417	AT	A	PASS	upstream_gene_variant	MODIFIER	LOC119867692	LOC119867692	transcript	XM_038584359.1	protein_coding	-1	c.-3964delT
chr35	25571417	AT	A	PASS	upstream_gene_variant	MODIFIER	LOC119867692	LOC119867692	transcript	XM_038584360.1	protein_coding	-1	c.-3964delT
chr35	25571417	AT	A	PASS	intron_variant	MODIFIER	LOC119867696	LOC119867696	transcript	XM_038584369.1	protein_coding	1	c.*37-4381delT
chr35	25675637	G	A	PASS	synonymous_variant	LOW	H4C8	H4C8	transcript	NM_001374580.1_3	protein_coding	1	c.54C>T	p.Arg18Arg
chr35	25675637	G	A	PASS	upstream_gene_variant	MODIFIER	TRNAM-CAU2	TRNAM-CAU2	transcript	unassigned_transcript_869	protein_coding	-1	c.-814G>A
chr35	25675637	G	A	PASS	upstream_gene_variant	MODIFIER	TRNAR-UCG8	TRNAR-UCG8	transcript	unassigned_transcript_870	protein_coding	-1	c.-4192G>A
chr35	25675637	G	A	PASS	downstream_gene_variant	MODIFIER	H2BC10	H2BC10	transcript	XM_038584488.1	protein_coding	-1	c.*4784G>A
chr35	25675979	C	T	PASS	upstream_gene_variant	MODIFIER	H4C8	H4C8	transcript	NM_001374580.1_3	protein_coding	-1	c.-289G>A
chr35	25675979	C	T	PASS	upstream_gene_variant	MODIFIER	TRNAM-CAU2	TRNAM-CAU2	transcript	unassigned_transcript_869	protein_coding	-1	c.-472C>T
chr35	25675979	C	T	PASS	upstream_gene_variant	MODIFIER	TRNAR-UCG8	TRNAR-UCG8	transcript	unassigned_transcript_870	protein_coding	-1	c.-3850C>T
chr35	25675979	C	T	PASS	downstream_gene_variant	MODIFIER	H2BC10	H2BC10	transcript	XM_038584488.1	protein_coding	-1	c.*5126C>T
chr35	25675979	C	T	PASS	intergenic_region	MODIFIER	H4C8-TRNAM-CAU2	H4C8-TRNAM-CAU2	intergenic_region	H4C8_3-TRNAM-CAU_72		-1	n.25675979C>T
chr35	25690709	A	G	PASS	synonymous_variant	LOW	TRNAQ-UUG4	TRNAQ-UUG4	transcript	unassigned_transcript_872	protein_coding	1	c.19T>C	p.Leu7Leu
chr35	25690709	A	G	PASS	downstream_gene_variant	MODIFIER	TRNAQ-UUG5	TRNAQ-UUG5	transcript	unassigned_transcript_873	protein_coding	-1	c.*478T>C
chr35	25690709	A	G	PASS	downstream_gene_variant	MODIFIER	TRNAS-UGA2	TRNAS-UGA2	transcript	unassigned_transcript_874	protein_coding	-1	c.*1600T>C
chr35	25690709	A	G	PASS	downstream_gene_variant	MODIFIER	TRNAM-CAU3	TRNAM-CAU3	transcript	unassigned_transcript_875	protein_coding	-1	c.*2078T>C
chr35	25707594	G	A	PASS	upstream_gene_variant	MODIFIER	TRNAW-CCA7	TRNAW-CCA7	transcript	unassigned_transcript_877	protein_coding	-1	c.-1644C>T
chr35	25707594	G	A	PASS	intergenic_region	MODIFIER	TRNAW-CCA7-LOC119867714	TRNAW-CCA7-LOC119867714	intergenic_region	TRNAW-CCA_27-LOC119867714_3		-1	n.25707594G>A
chr35	26147584	C	A	PASS	intergenic_region	MODIFIER	TRNAS-GCU7-POM121L2	TRNAS-GCU7-POM121L2	intergenic_region	TRNAS-GCU_37-POM121L2_1		-1	n.26147584C>A
chr38	2553862	G	T	PASS	intergenic_region	MODIFIER	LOC111094510-CDK18	LOC111094510-CDK18	intergenic_region	LOC111094510_2-CDK18_3		-1	n.2553862G>T
chr38	6701700	C	T	PASS	intergenic_region	MODIFIER	LOC100688303-LOC119868013	LOC100688303-LOC119868013	intergenic_region	LOC100688303_3-LOC119868013_3		-1	n.6701700C>T
chr38	16685744	G	A	PASS	intergenic_region	MODIFIER	LOC119868098-LOC119868019	LOC119868098-LOC119868019	intergenic_region	LOC119868098_3-LOC119868019_3		-1	n.16685744G>A
chr38	16690831	G	A	PASS	downstream_gene_variant	MODIFIER	LOC119868019	LOC119868019	transcript	XR_005385537.1	pseudogene	-1	n.*803C>T
chr38	16690831	G	A	PASS	intergenic_region	MODIFIER	LOC119868098-LOC119868019	LOC119868098-LOC119868019	intergenic_region	LOC119868098_3-LOC119868019_3		-1	n.16690831G>A
chr38	16709623	T	A	PASS	intergenic_region	MODIFIER	LOC119868019-LOC100683037	LOC119868019-LOC100683037	intergenic_region	LOC119868019_3-LOC100683037_3		-1	n.16709623T>A
chr38	16736169	G	A	PASS	intergenic_region	MODIFIER	LOC119868019-LOC100683037	LOC119868019-LOC100683037	intergenic_region	LOC119868019_3-LOC100683037_3		-1	n.16736169G>A
chr38	16790270	C	T	PASS	intergenic_region	MODIFIER	LOC100683112-LOC111094505	LOC100683112-LOC111094505	intergenic_region	LOC100683112_3-LOC111094505_3		-1	n.16790270C>T
chr38	16790506	CAGG	C	PASS	intergenic_region	MODIFIER	LOC100683112-LOC111094505	LOC100683112-LOC111094505	intergenic_region	LOC100683112_3-LOC111094505_3		-1	n.16790507_16790509delAGG
chr38	16793040	C	A	PASS	intergenic_region	MODIFIER	LOC100683112-LOC111094505	LOC100683112-LOC111094505	intergenic_region	LOC100683112_3-LOC111094505_3		-1	n.16793040C>A
chr38	16793646	G	A	PASS	intergenic_region	MODIFIER	LOC100683112-LOC111094505	LOC100683112-LOC111094505	intergenic_region	LOC100683112_3-LOC111094505_3		-1	n.16793646G>A
chr38	16794484	C	T	PASS	intergenic_region	MODIFIER	LOC100683112-LOC111094505	LOC100683112-LOC111094505	intergenic_region	LOC100683112_3-LOC111094505_3		-1	n.16794484C>T
chr38	16795362	A	G	PASS	intergenic_region	MODIFIER	LOC100683112-LOC111094505	LOC100683112-LOC111094505	intergenic_region	LOC100683112_3-LOC111094505_3		-1	n.16795362A>G
chr38	16796339	C	T	PASS	intergenic_region	MODIFIER	LOC100683112-LOC111094505	LOC100683112-LOC111094505	intergenic_region	LOC100683112_3-LOC111094505_3		-1	n.16796339C>T
chr38	16796384	TG	T	PASS	intergenic_region	MODIFIER	LOC100683112-LOC111094505	LOC100683112-LOC111094505	intergenic_region	LOC100683112_3-LOC111094505_3		-1	n.16796385delG
chr38	16796606	C	T	PASS	intergenic_region	MODIFIER	LOC100683112-LOC111094505	LOC100683112-LOC111094505	intergenic_region	LOC100683112_3-LOC111094505_3		-1	n.16796606C>T
chr38	16879992	C	T	PASS	upstream_gene_variant	MODIFIER	LOC111094505	LOC111094505	transcript	XR_005385728.1	pseudogene	-1	n.-4092C>T
chr38	16879992	C	T	PASS	upstream_gene_variant	MODIFIER	LOC111094505	LOC111094505	transcript	XR_005385729.1	pseudogene	-1	n.-4092C>T
chr38	16879992	C	T	PASS	intergenic_region	MODIFIER	LOC100683112-LOC111094505	LOC100683112-LOC111094505	intergenic_region	LOC100683112_3-LOC111094505_3		-1	n.16879992C>T
chr38	16927154	C	CCGG	PASS	upstream_gene_variant	MODIFIER	LOC119868049	LOC119868049	transcript	XR_005385727.1	pseudogene	-1	n.-1112_-1111insCGG
chr38	16927154	C	CCGG	PASS	intron_variant	MODIFIER	DUSP10	DUSP10	transcript	XM_038586188.1	protein_coding	1	c.-41+787_-41+788insCCG
chr38	17019999	G	A	PASS	intergenic_region	MODIFIER	LOC119868049-LOC111094584	LOC119868049-LOC111094584	intergenic_region	LOC119868049_3-LOC111094584_3		-1	n.17019999G>A
chr38	17027061	TCC	T	PASS	intergenic_region	MODIFIER	LOC119868049-LOC111094584	LOC119868049-LOC111094584	intergenic_region	LOC119868049_3-LOC111094584_3		-1	n.17027062_17027063delCC
chr38	17058914	G	A	PASS	intron_variant	MODIFIER	LOC111094583	LOC111094583	transcript	XR_005385730.1	pseudogene	2	n.836-2876G>A
chr38	17058914	G	A	PASS	non_coding_transcript_exon_variant	MODIFIER	LOC111094583	LOC111094583	transcript	XR_005385731.1	pseudogene	3	n.1223G>A
chr38	17064918	T	G	PASS	downstream_gene_variant	MODIFIER	LOC111094583	LOC111094583	transcript	XR_005385731.1	pseudogene	-1	n.*3138T>G
chr38	17064918	T	G	PASS	downstream_gene_variant	MODIFIER	LOC111094583	LOC111094583	transcript	XR_005385730.1	pseudogene	-1	n.*3007T>G
chr38	17064918	T	G	PASS	intergenic_region	MODIFIER	LOC111094583-LOC119877923	LOC111094583-LOC119877923	intergenic_region	LOC111094583_3-LOC119877923		-1	n.17064918T>G
chr38	17601487	C	T	PASS	intron_variant	MODIFIER	MIA3	MIA3	transcript	XM_038586196.1	protein_coding	6	c.3579+7708C>T
chr38	17601487	C	T	PASS	intron_variant	MODIFIER	MIA3	MIA3	transcript	XM_038586197.1	protein_coding	6	c.3576+7708C>T
chr38	17601487	C	T	PASS	intron_variant	MODIFIER	MIA3	MIA3	transcript	XM_038586204.1	protein_coding	6	c.3576+7708C>T
chr38	17601487	C	T	PASS	intron_variant	MODIFIER	MIA3	MIA3	transcript	XM_038586200.1	protein_coding	6	c.3438+7708C>T
chr38	17601487	C	T	PASS	intron_variant	MODIFIER	MIA3	MIA3	transcript	XM_038586198.1	protein_coding	6	c.3579+7708C>T
chr38	17601487	C	T	PASS	intron_variant	MODIFIER	MIA3	MIA3	transcript	XM_038586199.1	protein_coding	6	c.3579+7708C>T
chr38	17601487	C	T	PASS	intron_variant	MODIFIER	MIA3	MIA3	transcript	XM_038586201.1	protein_coding	6	c.3579+7708C>T
chr38	17683365	A	G	PASS	intron_variant	MODIFIER	BROX	BROX	transcript	XM_038586205.1	protein_coding	10	c.839-145A>G
chr38	17683365	A	G	PASS	intron_variant	MODIFIER	BROX	BROX	transcript	XM_038586206.1	protein_coding	10	c.839-145A>G
chr38	17683365	A	G	PASS	intron_variant	MODIFIER	BROX	BROX	transcript	XM_038586207.1	protein_coding	10	c.839-145A>G
chr38	17689819	A	G	PASS	upstream_gene_variant	MODIFIER	FAM177B	FAM177B	transcript	XM_038586209.1	protein_coding	-1	c.-3079A>G
chr38	17689819	A	G	PASS	upstream_gene_variant	MODIFIER	FAM177B	FAM177B	transcript	XM_038586210.1	protein_coding	-1	c.-3079A>G
chr38	17689819	A	G	PASS	upstream_gene_variant	MODIFIER	FAM177B	FAM177B	transcript	XR_005385747.1	pseudogene	-1	n.-2644A>G
chr38	17689819	A	G	PASS	upstream_gene_variant	MODIFIER	FAM177B	FAM177B	transcript	XR_005385742.1	pseudogene	-1	n.-2645A>G
chr38	17689819	A	G	PASS	upstream_gene_variant	MODIFIER	FAM177B	FAM177B	transcript	XR_005385743.1	pseudogene	-1	n.-2645A>G
chr38	17689819	A	G	PASS	upstream_gene_variant	MODIFIER	FAM177B	FAM177B	transcript	XR_005385744.1	pseudogene	-1	n.-2645A>G
chr38	17689819	A	G	PASS	upstream_gene_variant	MODIFIER	FAM177B	FAM177B	transcript	XR_005385745.1	pseudogene	-1	n.-2645A>G
chr38	17689819	A	G	PASS	upstream_gene_variant	MODIFIER	FAM177B	FAM177B	transcript	XR_005385746.1	pseudogene	-1	n.-2645A>G
chr38	17689819	A	G	PASS	downstream_gene_variant	MODIFIER	BROX	BROX	transcript	XM_038586205.1	protein_coding	-1	c.*3872A>G
chr38	17689819	A	G	PASS	downstream_gene_variant	MODIFIER	BROX	BROX	transcript	XM_038586206.1	protein_coding	-1	c.*3872A>G
chr38	17689819	A	G	PASS	downstream_gene_variant	MODIFIER	BROX	BROX	transcript	XM_038586207.1	protein_coding	-1	c.*3872A>G
chr38	17689819	A	G	PASS	intergenic_region	MODIFIER	BROX-FAM177B	BROX-FAM177B	intergenic_region	BROX_3-FAM177B_3		-1	n.17689819A>G
chr38	17756573	G	A	PASS	upstream_gene_variant	MODIFIER	LOC478994	LOC478994	transcript	XM_038586442.1	protein_coding	-1	c.-1161C>T
chr38	17756573	G	A	PASS	intron_variant	MODIFIER	FAM177B	FAM177B	transcript	XR_005385747.1	pseudogene	13	n.2843+1576G>A
chr38	17756573	G	A	PASS	intron_variant	MODIFIER	FAM177B	FAM177B	transcript	XR_005385742.1	pseudogene	12	n.3011+1576G>A
chr38	17756573	G	A	PASS	intron_variant	MODIFIER	FAM177B	FAM177B	transcript	XR_005385743.1	pseudogene	11	n.2756+1576G>A
chr38	17756573	G	A	PASS	intron_variant	MODIFIER	FAM177B	FAM177B	transcript	XR_005385744.1	pseudogene	12	n.2353+1576G>A
chr38	17756573	G	A	PASS	intron_variant	MODIFIER	FAM177B	FAM177B	transcript	XR_005385745.1	pseudogene	11	n.2235+1576G>A
chr38	17756573	G	A	PASS	intron_variant	MODIFIER	FAM177B	FAM177B	transcript	XR_005385746.1	pseudogene	10	n.1980+1576G>A
chr38	18042231	T	TA	PASS	intron_variant	MODIFIER	FAM78B	FAM78B	transcript	XM_038586211.1	protein_coding	1	c.264-23367_264-23366insA
chr38	18042231	T	TA	PASS	intron_variant	MODIFIER	FAM78B	FAM78B	transcript	XM_038586212.1	protein_coding	1	c.264-23367_264-23366insA
chr38	18497916	T	C	PASS	non_coding_transcript_exon_variant	MODIFIER	LOC102152982	LOC102152982	transcript	XR_005385753.1	pseudogene	8	n.1615T>C
chr38	18497916	T	C	PASS	non_coding_transcript_exon_variant	MODIFIER	LOC102152982	LOC102152982	transcript	XR_005385769.1	pseudogene	8	n.1631T>C
chr38	18497916	T	C	PASS	non_coding_transcript_exon_variant	MODIFIER	LOC102152982	LOC102152982	transcript	XR_005385773.1	pseudogene	9	n.1660T>C
chr38	18497916	T	C	PASS	non_coding_transcript_exon_variant	MODIFIER	LOC102152982	LOC102152982	transcript	XR_005385774.1	pseudogene	8	n.1621T>C
chr38	18497916	T	C	PASS	non_coding_transcript_exon_variant	MODIFIER	LOC102152982	LOC102152982	transcript	XR_005385759.1	pseudogene	8	n.1616T>C
chr38	18497916	T	C	PASS	non_coding_transcript_exon_variant	MODIFIER	LOC102152982	LOC102152982	transcript	XR_005385768.1	pseudogene	8	n.1616T>C
chr38	18497916	T	C	PASS	non_coding_transcript_exon_variant	MODIFIER	LOC102152982	LOC102152982	transcript	XR_005385754.1	pseudogene	8	n.1616T>C
chr38	18497916	T	C	PASS	non_coding_transcript_exon_variant	MODIFIER	LOC102152982	LOC102152982	transcript	XR_005385763.1	pseudogene	8	n.1616T>C
chr38	18497916	T	C	PASS	non_coding_transcript_exon_variant	MODIFIER	LOC102152982	LOC102152982	transcript	XR_005385765.1	pseudogene	8	n.1616T>C
chr38	18497916	T	C	PASS	non_coding_transcript_exon_variant	MODIFIER	LOC102152982	LOC102152982	transcript	XR_005385767.1	pseudogene	8	n.1616T>C
chr38	18497916	T	C	PASS	non_coding_transcript_exon_variant	MODIFIER	LOC102152982	LOC102152982	transcript	XR_005385757.1	pseudogene	8	n.1616T>C
chr38	18497916	T	C	PASS	non_coding_transcript_exon_variant	MODIFIER	LOC102152982	LOC102152982	transcript	XR_005385761.1	pseudogene	8	n.1616T>C
chr38	18497916	T	C	PASS	non_coding_transcript_exon_variant	MODIFIER	LOC102152982	LOC102152982	transcript	XR_005385762.1	pseudogene	8	n.1616T>C
chr38	18497916	T	C	PASS	non_coding_transcript_exon_variant	MODIFIER	LOC102152982	LOC102152982	transcript	XR_005385777.1	pseudogene	8	n.1615T>C
chr38	18497916	T	C	PASS	non_coding_transcript_exon_variant	MODIFIER	LOC102152982	LOC102152982	transcript	XR_005385756.1	pseudogene	8	n.1615T>C
chr38	18497916	T	C	PASS	non_coding_transcript_exon_variant	MODIFIER	LOC102152982	LOC102152982	transcript	XR_005385760.1	pseudogene	8	n.1615T>C
chr38	18497916	T	C	PASS	non_coding_transcript_exon_variant	MODIFIER	LOC102152982	LOC102152982	transcript	XR_005385771.1	pseudogene	6	n.1357T>C
chr38	18497916	T	C	PASS	non_coding_transcript_exon_variant	MODIFIER	LOC102152982	LOC102152982	transcript	XR_005385752.1	pseudogene	8	n.1615T>C
chr38	18497916	T	C	PASS	non_coding_transcript_exon_variant	MODIFIER	LOC102152982	LOC102152982	transcript	XR_005385755.1	pseudogene	8	n.1615T>C
chr38	18497916	T	C	PASS	non_coding_transcript_exon_variant	MODIFIER	LOC102152982	LOC102152982	transcript	XR_005385758.1	pseudogene	7	n.1505T>C
chr38	18497916	T	C	PASS	non_coding_transcript_exon_variant	MODIFIER	LOC102152982	LOC102152982	transcript	XR_005385764.1	pseudogene	8	n.1615T>C
chr38	18497916	T	C	PASS	non_coding_transcript_exon_variant	MODIFIER	LOC102152982	LOC102152982	transcript	XR_005385766.1	pseudogene	8	n.1525T>C
chr38	18497916	T	C	PASS	non_coding_transcript_exon_variant	MODIFIER	LOC102152982	LOC102152982	transcript	XR_005385775.1	pseudogene	7	n.1219T>C
chr38	18497916	T	C	PASS	non_coding_transcript_exon_variant	MODIFIER	LOC102152982	LOC102152982	transcript	XR_005385776.1	pseudogene	6	n.1071T>C
chr38	18497916	T	C	PASS	non_coding_transcript_exon_variant	MODIFIER	LOC102152982	LOC102152982	transcript	XR_005385770.1	pseudogene	9	n.1639T>C
chr38	18497916	T	C	PASS	non_coding_transcript_exon_variant	MODIFIER	LOC102152982	LOC102152982	transcript	XR_005385772.1	pseudogene	9	n.1631T>C
chr38	18552434	C	T	PASS	intergenic_region	MODIFIER	LOC102152982-RXRG	LOC102152982-RXRG	intergenic_region	LOC102152982_3-RXRG_3		-1	n.18552434C>T
chr38	18554594	A	T	PASS	intergenic_region	MODIFIER	LOC102152982-RXRG	LOC102152982-RXRG	intergenic_region	LOC102152982_3-RXRG_3		-1	n.18554594A>T
chr38	18561911	AT	A	PASS	upstream_gene_variant	MODIFIER	RXRG	RXRG	transcript	XM_038586224.1	protein_coding	-1	c.-4144delT
chr38	18561911	AT	A	PASS	intergenic_region	MODIFIER	LOC102152982-RXRG	LOC102152982-RXRG	intergenic_region	LOC102152982_3-RXRG_3		-1	n.18561912delT
chr38	18680639	C	T	PASS	intron_variant	MODIFIER	LMX1A	LMX1A	transcript	XM_038586227.1	protein_coding	2	c.263+21085C>T
chr38	18786380	ATT	A	PASS	intron_variant	MODIFIER	LMX1A	LMX1A	transcript	XM_038586227.1	protein_coding	3	c.497-12340_497-12339delTT
chr38	18936506	G	A	PASS	intergenic_region	MODIFIER	LMX1A-PBX1	LMX1A-PBX1	intergenic_region	LMX1A_3-PBX1_3		-1	n.18936506G>A
chr38	18998189	G	A	PASS	intergenic_region	MODIFIER	LMX1A-PBX1	LMX1A-PBX1	intergenic_region	LMX1A_3-PBX1_3		-1	n.18998189G>A
chr38	19002768	A	T	PASS	intergenic_region	MODIFIER	LMX1A-PBX1	LMX1A-PBX1	intergenic_region	LMX1A_3-PBX1_3		-1	n.19002768A>T
chr38	20048956	A	AG	PASS	downstream_gene_variant	MODIFIER	LOC111094595	LOC111094595	transcript	XR_005385543.1	pseudogene	-1	n.*4389_*4390insG
chr38	20048956	A	AG	PASS	downstream_gene_variant	MODIFIER	LOC111094595	LOC111094595	transcript	XR_005385542.1	pseudogene	-1	n.*4389_*4390insG
chr38	20048956	A	AG	PASS	intergenic_region	MODIFIER	LOC111094595-LOC111094531	LOC111094595-LOC111094531	intergenic_region	LOC111094595_3-LOC111094531_3		-1	n.20048956_20048957insG
chr38	24061485	G	A	PASS	intergenic_region	MODIFIER	OR10R6P-OR10R3C	OR10R6P-OR10R3C	intergenic_region	OR10R6P_3-OR10R3C_3		-1	n.24061485G>A
chr38	24152396	TATATA	T	PASS	downstream_gene_variant	MODIFIER	CD1B	CD1B	transcript	NM_001130830.1_3	protein_coding	-1	c.*488_*492delTATAT
chr38	24152396	TATATA	T	PASS	intergenic_region	MODIFIER	LOC119868097-CD1B	LOC119868097-CD1B	intergenic_region	LOC119868097_3-CD1B_3		-1	n.24152397_24152401delATATA
chrX	1826844	T	A	PASS	intergenic_region	MODIFIER	LOC111094877-PRKX	LOC111094877-PRKX	intergenic_region	LOC111094877_3-PRKX_3		-1	n.1826844T>A
chrX	73645316	A	G	PASS	intergenic_region	MODIFIER	LOC119868214-LOC119878118	LOC119868214-LOC119878118	intergenic_region	LOC119868214_3-LOC119878118		-1	n.73645316A>G
chrX	83010715	C	T	PASS	intergenic_region	MODIFIER	LOC119878120-LOC100684874	LOC119878120-LOC100684874	intergenic_region	LOC119878120-LOC100684874_3		-1	n.83010715C>T
chrX	83010716	T	G	PASS	intergenic_region	MODIFIER	LOC119878120-LOC100684874	LOC119878120-LOC100684874	intergenic_region	LOC119878120-LOC100684874_3		-1	n.83010716T>G
chrX	102790977	C	T	PASS	intron_variant	MODIFIER	ENOX2	ENOX2	transcript	XM_038588296.1	protein_coding	2	c.166+21739G>A
chrX	102790977	C	T	PASS	intron_variant	MODIFIER	ENOX2	ENOX2	transcript	XM_038588297.1	protein_coding	2	c.166+21739G>A
chrX	102790977	C	T	PASS	intron_variant	MODIFIER	ENOX2	ENOX2	transcript	XM_038588302.1	protein_coding	3	c.-41+21739G>A
chrX	102790977	C	T	PASS	intron_variant	MODIFIER	ENOX2	ENOX2	transcript	XM_038588305.1	protein_coding	2	c.-39+21739G>A
chrX	102790977	C	T	PASS	intron_variant	MODIFIER	ENOX2	ENOX2	transcript	XM_038588298.1	protein_coding	4	c.-41+21739G>A
chrX	102790977	C	T	PASS	intron_variant	MODIFIER	ENOX2	ENOX2	transcript	XM_038588299.1	protein_coding	3	c.-41+21739G>A
chrX	102790977	C	T	PASS	intron_variant	MODIFIER	ENOX2	ENOX2	transcript	XM_038588300.1	protein_coding	4	c.-41+21739G>A
chrX	102790977	C	T	PASS	intron_variant	MODIFIER	ENOX2	ENOX2	transcript	XM_038588301.1	protein_coding	3	c.-41+21739G>A
chrX	102790977	C	T	PASS	intron_variant	MODIFIER	ENOX2	ENOX2	transcript	XM_038588303.1	protein_coding	4	c.-39+21739G>A
chrX	102790977	C	T	PASS	intron_variant	MODIFIER	ENOX2	ENOX2	transcript	XM_038588304.1	protein_coding	2	c.-38-80298G>A
chrX	102790977	C	T	PASS	intron_variant	MODIFIER	ENOX2	ENOX2	transcript	XR_005386444.1	pseudogene	2	n.245+21739G>A
chrX	115085139	G	T	VQSRTrancheSNP99.90to100.00	intergenic_region	MODIFIER	LOC111094820-LOC106558408	LOC111094820-LOC106558408	intergenic_region	LOC111094820_3-LOC106558408_3		-1	n.115085139G>T
chrUn_JAAHUQ010000440v1	14577	A	G	PASS	intergenic_region	MODIFIER						-1
chrUn_JAAHUQ010000443v1	8697	A	T	PASS	intergenic_region	MODIFIER						-1
chrUn_JAAHUQ010000471v1	9018	A	T	PASS	intergenic_region	MODIFIER						-1
chrUn_JAAHUQ010000526v1	8802	T	G	PASS	intergenic_region	MODIFIER						-1
chrUn_JAAHUQ010000537v1	21931	C	A	PASS	intergenic_region	MODIFIER						-1
chrUn_JAAHUQ010000599v1	10529	C	T	PASS	intergenic_region	MODIFIER						-1
chrUn_JAAHUQ010000611v1	15140	G	A	PASS	intergenic_region	MODIFIER						-1
chrUn_JAAHUQ010000670v1	15189	C	A	PASS	intergenic_region	MODIFIER						-1
chrUn_JAAHUQ010000670v1	15205	A	T	PASS	intergenic_region	MODIFIER						-1
chrUn_JAAHUQ010000729v1	17769	T	G	PASS	intergenic_region	MODIFIER						-1
chrUn_JAAHUQ010000729v1	17800	C	T	PASS	intergenic_region	MODIFIER						-1
chrUn_JAAHUQ010000729v1	17819	A	C	PASS	intergenic_region	MODIFIER						-1
chrUn_JAAHUQ010000810v1	2826	C	G	PASS	intergenic_region	MODIFIER						-1
chrUn_JAAHUQ010000920v1	1540	T	C	PASS	intergenic_region	MODIFIER						-1
chrUn_JAAHUQ010000938v1	9080	A	C	PASS	intergenic_region	MODIFIER						-1
chrUn_JAAHUQ010000968v1	3917	C	T	PASS	intergenic_region	MODIFIER						-1
chrUn_JAAHUQ010001021v1	48957	C	G	PASS	intergenic_region	MODIFIER						-1
chrUn_JAAHUQ010001021v1	141020	G	T	PASS	intergenic_region	MODIFIER						-1
chrUn_JAAHUQ010001065v1	95503	C	A	PASS	intergenic_region	MODIFIER						-1
chrUn_JAAHUQ010001065v1	95506	A	G	PASS	intergenic_region	MODIFIER						-1
chrUn_JAAHUQ010001071v1	164949	T	G	PASS	intergenic_region	MODIFIER						-1
chrUn_JAAHUQ010001132v1	18483	T	C	PASS	intergenic_region	MODIFIER						-1
chrUn_JAAHUQ010001146v1	131549	C	T	PASS	intergenic_region	MODIFIER						-1
chrUn_JAAHUQ010001156v1	41852	C	A	PASS	intergenic_region	MODIFIER						-1
chrUn_JAAHUQ010001188v1	63767	G	A	VQSRTrancheSNP99.90to100.00	intergenic_region	MODIFIER						-1
chrUn_JAAHUQ010001205v1	34937	T	G	PASS	intergenic_region	MODIFIER						-1
chrUn_JAAHUQ010001237v1	43463	A	T	PASS	intergenic_region	MODIFIER						-1
chrUn_JAAHUQ010001265v1	70693	C	T	PASS	intergenic_region	MODIFIER						-1
chrUn_JAAHUQ010001322v1	151671	A	C	VQSRTrancheSNP99.90to100.00	intergenic_region	MODIFIER						-1
chrUn_JAAHUQ010001329v1	10043	C	CCCCCCCCAA	PASS	intergenic_region	MODIFIER						-1
chrUn_JAAHUQ010001477v1	19536	C	G	PASS	intergenic_region	MODIFIER						-1
chrUn_JAAHUQ010001485v1	23828	T	G	PASS	intergenic_region	MODIFIER						-1
chrUn_JAAHUQ010001711v1	42697	A	G	PASS	intergenic_region	MODIFIER						-1
chrUn_JAAHUQ010001720v1	56005	A	AC	PASS	intergenic_region	MODIFIER						-1
chrUn_JAAHUQ010001720v1	56009	A	T	PASS	intergenic_region	MODIFIER						-1
chrUn_JAAHUQ010001720v1	56010	C	T	PASS	intergenic_region	MODIFIER						-1
chrUn_JAAHUQ010001794v1	6082	C	A	PASS	intergenic_region	MODIFIER						-1
chrUn_JAAHUQ010001794v1	6091	A	T	PASS	intergenic_region	MODIFIER						-1
chrUn_JAAHUQ010001821v1	24240	AT	A	PASS	intergenic_region	MODIFIER						-1
chrUn_JAAHUQ010001869v1	2985	A	G	PASS	intergenic_region	MODIFIER						-1
chrUn_JAAHUQ010001930v1	38407	CTGTT	C	PASS	intergenic_region	MODIFIER						-1
chrUn_JAAHUQ010001980v1	29683	T	A	PASS	intergenic_region	MODIFIER						-1
chrUn_JAAHUQ010001989v1	108468	G	T	PASS	intergenic_region	MODIFIER						-1
chrUn_JAAHUQ010001992v1	17406	G	T	PASS	intergenic_region	MODIFIER						-1
chrUn_JAAHUQ010002025v1	8775	C	T	PASS	intergenic_region	MODIFIER						-1
chrUn_JAAHUQ010002025v1	8785	T	C	PASS	intergenic_region	MODIFIER						-1
chrUn_JAAHUQ010002039v1	10507	A	G	PASS	intergenic_region	MODIFIER						-1
chrUn_JAAHUQ010002105v1	5695	G	T	PASS	intergenic_region	MODIFIER						-1
chrUn_JAAHUQ010002105v1	26040	C	T	PASS	intergenic_region	MODIFIER						-1
chrUn_JAAHUQ010002117v1	24193	AGAATCGATC	A	PASS	intergenic_region	MODIFIER						-1
chrUn_JAAHUQ010002120v1	35566	T	C	PASS	intergenic_region	MODIFIER						-1
chrUn_JAAHUQ010002120v1	35568	G	C	PASS	intergenic_region	MODIFIER						-1
chrUn_JAAHUQ010002120v1	35569	G	T	PASS	intergenic_region	MODIFIER						-1
chrUn_JAAHUQ010002120v1	35572	C	A	PASS	intergenic_region	MODIFIER						-1
chrUn_JAAHUQ010002120v1	35575	A	AC	PASS	intergenic_region	MODIFIER						-1
chrUn_JAAHUQ010002120v1	35584	A	C	PASS	intergenic_region	MODIFIER						-1
chrUn_JAAHUQ010002120v1	35588	GT	G	PASS	intergenic_region	MODIFIER						-1
chrUn_JAAHUQ010002120v1	35609	C	A	PASS	intergenic_region	MODIFIER						-1
chrUn_JAAHUQ010002120v1	35610	C	G	PASS	intergenic_region	MODIFIER						-1
chrUn_JAAHUQ010002130v1	8474	T	G	PASS	intergenic_region	MODIFIER						-1
chrUn_JAAHUQ010002205v1	31979	C	A	PASS	intergenic_region	MODIFIER						-1
chrUn_JAAHUQ010002217v1	1470	T	G	PASS	intergenic_region	MODIFIER						-1
chrUn_JAAHUQ010002217v1	1471	C	A	PASS	intergenic_region	MODIFIER						-1
chrUn_JAAHUQ010002237v1	33368	C	G	PASS	intergenic_region	MODIFIER						-1
chrUn_JAAHUQ010002300v1	20641	C	G	PASS	intergenic_region	MODIFIER						-1
chrUn_JAAHUQ010002352v1	88202	G	T	PASS	intergenic_region	MODIFIER						-1
chrUn_JAAHUQ010002361v1	43508	GCCT	G	PASS	intergenic_region	MODIFIER						-1
chrUn_JAAHUQ010002361v1	43515	AG	A	PASS	intergenic_region	MODIFIER						-1
chrUn_JAAHUQ010002364v1	25915	C	A	PASS	intergenic_region	MODIFIER						-1
chrUn_JAAHUQ010002384v1	17285	G	A	PASS	intergenic_region	MODIFIER						-1
chrUn_JAAHUQ010002384v1	17296	T	G	PASS	intergenic_region	MODIFIER						-1
chrUn_JAAHUQ010002384v1	17298	T	C	PASS	intergenic_region	MODIFIER						-1
chrUn_JAAHUQ010002384v1	17325	C	A	PASS	intergenic_region	MODIFIER						-1
chrUn_JAAHUQ010002393v1	47579	C	A	PASS	intergenic_region	MODIFIER						-1
chrUn_JAAHUQ010002393v1	47580	T	G	PASS	intergenic_region	MODIFIER						-1
chrUn_JAAHUQ010002393v1	47581	C	A	PASS	intergenic_region	MODIFIER						-1
chrUn_JAAHUQ010002440v1	1337	T	TG	PASS	intergenic_region	MODIFIER						-1
chrUn_JAAHUQ010002440v1	1374	T	G	PASS	intergenic_region	MODIFIER						-1
chrUn_JAAHUQ010002440v1	1417	C	A	PASS	intergenic_region	MODIFIER						-1
chrUn_JAAHUQ010002440v1	1438	G	A	PASS	intergenic_region	MODIFIER						-1
chrUn_JAAHUQ010002440v1	1558	T	A	PASS	intergenic_region	MODIFIER						-1
chrUn_JAAHUQ010002440v1	1640	G	T	PASS	intergenic_region	MODIFIER						-1
chrUn_JAAHUQ010002440v1	1652	T	TC	PASS	intergenic_region	MODIFIER						-1
chrUn_JAAHUQ010002440v1	1655	G	A	PASS	intergenic_region	MODIFIER						-1
chrUn_JAAHUQ010002538v1	9378	G	A	PASS	intergenic_region	MODIFIER						-1
chrUn_JAAHUQ010002564v1	33940	GA	G	PASS	intergenic_region	MODIFIER						-1
chrUn_JAAHUQ010002592v1	13467	G	T	PASS	intergenic_region	MODIFIER						-1
chrUn_JAAHUQ010002626v1	22061	G	A	PASS	intergenic_region	MODIFIER						-1
chrUn_JAAHUQ010002683v1	7878	G	A	PASS	intergenic_region	MODIFIER						-1
chrUn_JAAHUQ010002683v1	7897	A	G	PASS	intergenic_region	MODIFIER						-1
chrUn_JAAHUQ010002683v1	7903	C	G	PASS	intergenic_region	MODIFIER						-1
chrUn_JAAHUQ010002683v1	7904	A	G	PASS	intergenic_region	MODIFIER						-1
chrUn_JAAHUQ010002701v1	24622	C	T	PASS	intergenic_region	MODIFIER						-1
chrUn_JAAHUQ010002701v1	24682	T	G	PASS	intergenic_region	MODIFIER						-1
chrUn_JAAHUQ010002703v1	20559	C	T	PASS	intergenic_region	MODIFIER						-1
chrUn_JAAHUQ010002753v1	6002	G	T	PASS	intergenic_region	MODIFIER						-1
chrUn_JAAHUQ010002760v1	8920	T	C	PASS	intergenic_region	MODIFIER						-1
chrUn_MU018706v1	97676	T	G	PASS	intergenic_region	MODIFIER						-1
chrUn_MU018706v1	287775	G	A	PASS	intergenic_region	MODIFIER						-1
chrUn_MU018706v1	287997	A	T	PASS	intergenic_region	MODIFIER						-1
chrUn_MU018709v1	659344	T	C	PASS	intergenic_region	MODIFIER						-1
chrUn_MU018712v1	234655	G	A	PASS	intergenic_region	MODIFIER						-1
chrUn_MU018712v1	381076	T	A	PASS	intergenic_region	MODIFIER						-1
chrUn_MU018712v1	440918	C	G	PASS	intergenic_region	MODIFIER						-1
chrUn_MU018712v1	440922	C	G	PASS	intergenic_region	MODIFIER						-1
chrUn_MU018722v1	160271	T	G	PASS	intergenic_region	MODIFIER						-1
chrUn_MU018724v1	187245	T	A	PASS	intergenic_region	MODIFIER						-1
chrUn_MU018727v1	176873	G	A	PASS	intergenic_region	MODIFIER						-1
chrUn_MU018727v1	176885	C	T	PASS	intergenic_region	MODIFIER						-1
chrUn_MU018727v1	225746	C	A	PASS	intergenic_region	MODIFIER						-1
chrUn_MU018729v1	170370	G	A	PASS	intergenic_region	MODIFIER						-1
chrUn_MU018729v1	172794	T	C	PASS	intergenic_region	MODIFIER						-1
chrUn_MU018732v1	37834	C	T	PASS	intergenic_region	MODIFIER						-1
chrUn_MU018734v1	352515	A	G	PASS	intergenic_region	MODIFIER						-1
chrUn_MU018734v1	352516	T	TGGA	PASS	intergenic_region	MODIFIER						-1
chrUn_MU018734v1	352518	TG	T	PASS	intergenic_region	MODIFIER						-1
chrUn_MU018734v1	366240	G	T	PASS	intergenic_region	MODIFIER						-1
chrUn_MU018734v1	366246	G	C	PASS	intergenic_region	MODIFIER						-1
chrUn_MU018734v1	366269	T	C	PASS	intergenic_region	MODIFIER						-1
chrUn_MU018740v1	218693	G	C	PASS	intergenic_region	MODIFIER						-1
chrUn_MU018760v1	48827	C	T	PASS	intergenic_region	MODIFIER						-1
chrUn_MU018760v1	48858	C	G	PASS	intergenic_region	MODIFIER						-1
chrUn_MU018760v1	48860	T	A	PASS	intergenic_region	MODIFIER						-1
chrUn_MU018760v1	48862	A	C	PASS	intergenic_region	MODIFIER						-1
chrUn_MU018762v1	166948	G	A	PASS	intergenic_region	MODIFIER						-1
chrUn_MU018766v1	213014	A	T	PASS	intergenic_region	MODIFIER						-1
chrUn_MU018766v1	213020	G	T	PASS	intergenic_region	MODIFIER						-1
chrUn_MU018766v1	213072	G	A	PASS	intergenic_region	MODIFIER						-1
chrUn_MU018766v1	213077	C	G	PASS	intergenic_region	MODIFIER						-1
chrUn_MU018771v1	45553	A	G	PASS	intergenic_region	MODIFIER						-1
chrUn_MU018771v1	69742	C	A	PASS	intergenic_region	MODIFIER						-1
chrUn_MU018771v1	70016	AGCCTGTG	A	PASS	intergenic_region	MODIFIER						-1
chrUn_MU018791v1	164583	G	A	PASS	intergenic_region	MODIFIER						-1
chrUn_MU018791v1	164587	C	A	PASS	intergenic_region	MODIFIER						-1
chrUn_MU018796v1	112535	C	T	PASS	intergenic_region	MODIFIER						-1
chrUn_MU018860v1	18651	C	A	PASS	intergenic_region	MODIFIER						-1
chrUn_MU018860v1	18683	A	T	PASS	intergenic_region	MODIFIER						-1
chrUn_MU018860v1	18692	C	G	PASS	intergenic_region	MODIFIER						-1
chrUn_MU018861v1	17954	G	C	PASS	intergenic_region	MODIFIER						-1

## Sheet: Protein changing variants
Table S2. Private protein-changing variants in the sequenced dog affected with sacral dysgenesis. Private variants were obtained by filtering all variants that were present at least once in 924 control genomes. "Protein-changing" variants are those with SnpEff predicted impact "HIGH" or "MODERATE". This resulted in 3 homozygous private protein-changing variants for the affected dog as shown below…
#CHROM	POS	REF	ALT	FILTER	EFFECT	IMPACT	GENE	GENEID	FEATURE	FEATUREID	BIOTYPE	RANK	HGVS_C	HGVS_P	OMIM#	potential phenotype (OMIM)
chr8	74393991	G	A	PASS	missense_variant	MODERATE	LOC119876518	LOC119876518	transcript	unassigned_transcript_300	protein_coding	2	c.97C>T	p.Pro33Ser	n.a.	n.a.
chr8	74394024	G	C	PASS	missense_variant	MODERATE	LOC119876518	LOC119876518	transcript	unassigned_transcript_300	protein_coding	2	c.64C>G	p.Gln22Glu	n.a.	n.a.
chr23	8119618	T	C	PASS	missense_variant	MODERATE	DLEC1	DLEC1	transcript	XM_038570433.1	protein_coding	27	c.3787T>C	p.Ser1263Pro	604050	Mice homozygous for a null allele exhibit male infertility with oligozoospermia, asthenozoospermia, and abnormal sperm morphology.
chr23	8119618	T	C	PASS	missense_variant	MODERATE	DLEC1	DLEC1	transcript	XM_038570428.1	protein_coding	27	c.3778T>C	p.Ser1260Pro	604050	Mice homozygous for a null allele exhibit male infertility with oligozoospermia, asthenozoospermia, and abnormal sperm morphology.
chr23	8119618	T	C	PASS	missense_variant	MODERATE	DLEC1	DLEC1	transcript	XM_038570429.1	protein_coding	27	c.3766T>C	p.Ser1256Pro	604050	Mice homozygous for a null allele exhibit male infertility with oligozoospermia, asthenozoospermia, and abnormal sperm morphology.
chr23	8119618	T	C	PASS	missense_variant	MODERATE	DLEC1	DLEC1	transcript	XM_038570430.1	protein_coding	27	c.3787T>C	p.Ser1263Pro	604050	Mice homozygous for a null allele exhibit male infertility with oligozoospermia, asthenozoospermia, and abnormal sperm morphology.
chr23	8119618	T	C	PASS	missense_variant	MODERATE	DLEC1	DLEC1	transcript	XM_038570431.1	protein_coding	27	c.3787T>C	p.Ser1263Pro	604050	Mice homozygous for a null allele exhibit male infertility with oligozoospermia, asthenozoospermia, and abnormal sperm morphology.
chr23	8119618	T	C	PASS	missense_variant	MODERATE	DLEC1	DLEC1	transcript	XM_038570434.1	protein_coding	24	c.3388T>C	p.Ser1130Pro	604050	Mice homozygous for a null allele exhibit male infertility with oligozoospermia, asthenozoospermia, and abnormal sperm morphology.
chr23	8119618	T	C	PASS	missense_variant	MODERATE	DLEC1	DLEC1	transcript	XM_038570436.1	protein_coding	24	c.3340T>C	p.Ser1114Pro	604050	Mice homozygous for a null allele exhibit male infertility with oligozoospermia, asthenozoospermia, and abnormal sperm morphology.
chr23	8119618	T	C	PASS	missense_variant	MODERATE	DLEC1	DLEC1	transcript	XM_038570438.1	protein_coding	27	c.3778T>C	p.Ser1260Pro	604050	Mice homozygous for a null allele exhibit male infertility with oligozoospermia, asthenozoospermia, and abnormal sperm morphology.
chr23	8119618	T	C	PASS	missense_variant	MODERATE	DLEC1	DLEC1	transcript	XM_038570437.1	protein_coding	23	c.2827T>C	p.Ser943Pro	604050	Mice homozygous for a null allele exhibit male infertility with oligozoospermia, asthenozoospermia, and abnormal sperm morphology.
chr23	8119618	T	C	PASS	missense_variant	MODERATE	DLEC1	DLEC1	transcript	XM_038570435.1	protein_coding	27	c.3349T>C	p.Ser1117Pro	604050	Mice homozygous for a null allele exhibit male infertility with oligozoospermia, asthenozoospermia, and abnormal sperm morphology.
